# Supplementary material for: ABAG-docking benchmark: a non-redundant structure benchmark dataset for antibody–antigen computational docking
Source: Brief Bioinform. 2024 Feb 21;25(2):bbae048. doi: 10.1093/bib/bbae048 (PMC10883643; doi:10.1093/bib/bbae048)
Supplement: Supplementary_Excel1_ABAG-Docking_Benchmark_Summary_bbae048 [file supplementary_excel1_abag-docking_benchmark_summary_bbae048.xlsx]

## Sheet: Sheet1
Case id	Complex PDB	Complex	Complex_antbody PDB	Antibody PDB	Antibody	Antibody RMSD	Complex_antigen PDB	Antigen PDB	Antigen	Antigen RMSD	I-RMSD	f non-nat	ΔASA	Docking difficulty Class
5ZUF	5ZUF_DE:ABC	Fit R10 Fab coordinates into the cryo-EM of EV71 in complex with A9	5ZUF_DE	5WTG_AB	Crystal structure of the Fab fragment of anti-HAV antibody R10	0.24	5ZUF_ABC	3VBO_ABC	Crystal structure of formaldehyde treated empty human Enterovirus 71 particle (cryo at 100K)	0.31	0.228	0.409	440.3	medium
6HER	6HER_B:A	Mouse prion protein in complex with Nanobody 484	6HER_B	6HEQ_A	Prion nanobody 484	0.492	6HER_A	1XYX_A	mouse prion protein fragment 121-231	1.804	2.354	0.583	1337.8	difficult
6HHD_1	6HHD_B:A	Mouse Prion Protein in complex with Nanobody 484	6HHD_B	6HEQ_A	Prion nanobody 484	0.544	6HHD_A	1XYX_A	mouse prion protein fragment 121-231	1.857	2.153	0.545	1328.4	medium
6HHD_2	6HHD_D:C	Mouse Prion Protein in complex with Nanobody 484	6HHD_D	6HEQ_A	Prion nanobody 484	0.515	6HHD_C	1XYX_A	mouse prion protein fragment 121-231	1.833	2.139	0.576	1317.4	medium
6JB8	6JB8_A:B	Crystal structure of nanobody D3-L11 in complex with hen egg-white lysozyme	6JB8_A	6JB9_A	Crystal structure of nanobody D3-L11 (unbound form)	0.373	6JB8_B	132L_A	STRUCTURAL CONSEQUENCES OF REDUCTIVE METHYLATION OF LYSINE RESIDUES IN HEN EGG WHITE LYSOZYME: AN X-RAY ANALYSIS AT 1.8 ANGSTROMS RESOLUTION	0.384	0.938	0.344	1528.4	rigid
6JHT	6JHT_DE:ABC	The cryo-EM structure of HAV bound to a neutralizing antibody-F9	6JHT_DE	5WTG_AB	Crystal structure of the Fab fragment of anti-HAV antibody R10	1.223	6JHT_ABC	4QPG_ABC	Crystal structure of empty hepatitis A virus	1.274	0.932	0.16	1805.3	rigid
6LGW	6LGW_AB:E	Structure of Rabies virus glycoprotein in complex with neutralizing antibody 523-11 at acidic pH	6LGW_AB	4M43_HL	Crystal structure of anti-rabies glycoprotein Fab 523-11	0.544	6LGW_E	6LGX_A	Structure of Rabies virus glycoprotein at basic pH	20.334	14.085	1	1744.7	difficult
6OEJ	6OEJ_HL:G	CRYSTAL STRUCTURE OF THE NON-NEUTRALIZING AND ADCC-POTENT ANTIBODY C11 IN COMPLEX WITH HIV-1 CLADE A/E GP120	6OEJ_HL	4FZ8_HL	Crystal structure of C11 Fab, an ADCC mediating anti-HIV-1 antibody	2.853	6OEJ_G	3TGT_A	Crystal structure of unliganded HIV-1 clade A/E strain 93TH057 gp120 core	0.965	0.965	1	1533	medium
6OFI	6OFI_HL:G	CRYSTAL STRUCTURE OF the RV144 C1-C2 SPECIFIC ANTIBODY CH55 FAB IN COMPLEX WITH HIV-1 CLADE A/E GP120	6OFI_HL	6OED_HL	CRYSTAL STRUCTURE OF THE RV144 C1-C2 SPECIFIC ANTIBODY CH55 FAB	4.136	6OFI_G	3TGT_A	Crystal structure of unliganded HIV-1 clade A/E strain 93TH057 gp120 core	0.903	2.956	0.661	1849.1	difficult
6ORN	6ORN_AB:GC	Modified BG505 SOSIP-based immunogen RC1 in complex with the elicited V3-glycan patch bNAb 10-1074	6ORN_AB	4FQ2_HL	Crystal Structure of 10-1074 Fab	1.274	6ORN_GC	4ZMJ_BG	Crystal Structure of Ligand-Free BG505 SOSIP.664 HIV-1 Env Trimer	1.781	2.12	0.5	1209.4	medium
6OTC	6OTC_HL:A	Synthetic Fab bound to Marburg virus VP35 interferon inhibitory domain	6OTC_HL	4KZD_HL	Crystal structure of an RNA aptamer in complex with fluorophore and Fab	0.676	6OTC_A	4GH9_A	Crystal structure of Marburg virus VP35 RNA binding domain	0.567	1.66	0.5	548.9	medium
6P4B	6P4B_HL:C	HyHEL10 fab variant HyHEL10-4x (heavy chain mutations L4F, Y33H, S56N, and Y58F) bound to hen egg lysozyme variant HEL2x-flex (mutations R21Q, R73E, C76S, and C94S)	6P4B_HL	6P4C_HL	HyHEL10 Fab carrying four heavy chain mutations (HyHEL10-4x): L4F, Y33H, S56N, and Y59F	0.886	6P4B_C	6p4d_A	Hen egg lysozyme (HEL) containing three point mutations (HEL3x): R21Q, R73E, and D101R	0.353	1.926	0.279	1753.9	medium
6P50	6P50_HL:C	Crystal Structure of a Complex of human IL-7Ralpha with an anti-IL-7Ralpha Fab 4A10	6P50_HL	6P4Y	Crystal Structure of anti-IL-7Ralpha 4A10 Fab	2.207	6P50_C	3UP1_A	Crystal structure of the unliganded human interleukin-7 receptor extracellular domain	0.897	1.32	0.436	1179.4	medium
6PXH	6PXH_CD:A	Crystal Structure of MERS-CoV S1-NTD bound with G2 Fab	6PXH_CD	6PXG_AB	Crystal Structure of MERS-CoV neutralizing antibody G2 Fab	1.576	6PXH_A	5VYH_A	Crystal Structure of MERS-CoV S1 N-terminal Domain	0.267	1.083	0.47	1283.2	medium
6PZ8	6PZ8_HL:AB	MERS S0 trimer in complex with variable domain of antibody G2	6PZ8_HL	6PXG_HL	Crystal Structure of MERS-CoV neutralizing antibody G2 Fab	0.766	6PZ8_AB	5X59_A	Prefusion structure of MERS-CoV spike glycoprotein, three-fold symmetry	1.115	0.674	0.286	1054.8	rigid
6PZW	6PZW_IK:A	CryoEM derived model of NA-22 Fab in complex with N9 Shanghai2	6PZW_IK	6PZH_LH	Crystal structure of human NA-22 Fab	0.333	6PZW_A	4MX0_A	Shanghai N9-peramivir	0.388	0.386	0.158	688.3	rigid
6PZZ	6PZZ_LH:A	CryoEM derived model of NA-80 Fab in complex with N9 Shanghai2	6PZZ_LH	6PZG_LH	Crystal structure of human NA-80 Fab	0.862	6PZZ_A	4MX0_A	Shanghai N9-peramivir	0.431	1.505	0.378	1160.7	medium
6Q0O	6Q0O_BZ:A	human antibody H2227 lineage 652 in complex with influenza hemagglutinin head domain of A/Solomon Islands/3/2006(H1N1)	6Q0O_BZ	6Q1J_LH	Antibody H2227 from the human antibody lineage 652	0.492	6Q0O_A	6CHX_A	High Resolution Crystal Structure of the Hemagglutinin H1 Head Domain of Influenza A virus Solomon Islands	0.544	0.574	0.141	1651.6	rigid
6QB6	6QB6_HL:A	Mcl1 in complex with a Fab	6QB6_HL	6QBC_HL	structure of anti-Mcl1 Fab	0.839	6QB6_A	5KU9_A	Crystal structure of MCL1 with compound 1	0.53	0.746	0.286	1548.2	rigid
6QD7	6QD7_LH:CD	EM structure of a EBOV-GP bound to 3T0331 neutralizing antibody	6QD7_LH	6QCU_LH	Crystal structure of a Fab portion of the anti EBOV 3T0331 antibody	0.541	6QD7_CD	5JQ3_AB	Crystal structure of Ebola glycoprotein	0.711	1.374	0.38	1803.3	rigid
6QFA	6QFA_K:B	CryoEM structure of a beta3K279T GABA(A)R homomer in complex with histamine and megabody Mb25	6QFA_K	6XV8_A	Crystal structure of Megabody Mb-Nb207-c7HopQ_G10	0.865	6QFA_B	4COF_A	Crystal structure of a human gamma-aminobutyric acid receptor, the GABA(A)R-beta3 homopentamer	0.509	5.757	0.824	1084.8	difficult
6QFC	6QFC_B:A	Structure of an anti-Mcl1 scFv	6QFC_B	6QB9_A	Structure of an anti-Mcl1 scFv	0.407	6QFC_A	5KU9_A	Crystal structure of MCL1 with compound 1	0.602	0.568	0.26	1390.8	rigid
6SV2	6SV2_LH:A	Human prion protein (PrP) fragment 119-231 (G127V M129 variant) complexed to ICSM 18 (anti-Prp therapeutic antibody) Fab fragment	6SV2_LH	2W9D_LH	Human prion protein (PrP) fragment 119-231 (G127V M129 variant) complexed to ICSM 18 (anti-Prp therapeutic antibody) Fab fragment	0.525	6SV2_A	5YJ5_A	structure for wildtype Human prion protein (M129)	1.887	1.268	0.605	1689.2	medium
6TYS	6TYS_LH:A	A potent cross-neutralizing antibody targeting the fusion glycoprotein inhibits Nipah virus and Hendra virus infection	6TYS_LH	6U1T_LH	Crystal structure of anti-Nipah virus (NiV) F 5B3 antibody Fab fragment	0.515	6TYS_A	5EVM_A	Crystal Structure of Nipah Virus Fusion Glycoprotein in the Prefusion State	0.814	1.481	0.61	1896.8	medium
6U12	6U12_B:A	VHH R303 C33A/C102A in complex withthe LRR domain of InlB	6U12_B	6DBA_A	Crystal Structure of VHH R303	0.337	6U12_A	1D0B_A	INTERNALIN B LEUCINE RICH REPEAT DOMAIN	0.338	0.428	0.062	1409.8	rigid
6U54	6U54_A:B	Anti-Zaire ebolavirus Nucleoprotein Single Domain Antibody Zaire C (ZC) Complexed with Zaire ebolavirus Nucleoprotein C-terminal Domain 634-739	6U54_A	6U53_A	Anti-Zaire ebolavirus Nucleoprotein Single Domain Antibody Zaire C (ZC)	0.544	6U54_B	4QB0_A	The crystal structure of the C-terminal domain of Ebola (Zaire) nucleoprotein	0.961	1.391	0.345	1467	rigid
6UUH	6UUH_CD:E	Crystal structure of broad and potent HIV-1 neutralizing antibody 438-B11	6UUH_CD	6UUM_FH	Crystal structure of antibody 438-B11 DSS mutant (Cys98A-Cys100aA)	0.76	6UUH_E	1IGD_A	THE THIRD IGG-BINDING DOMAIN FROM STREPTOCOCCAL PROTEIN G: AN ANALYSIS BY X-RAY CRYSTALLOGRAPHY OF THE STRUCTURE ALONE AND IN A COMPLEX WITH FAB	0.518	0.737	0.17	1213.2	rigid
6VN0	6VN0_LH:AB	BG505 SOSIP.v4.1 in complex with rhesus macaque Fab RM20F	6VN0_LH	6VSR_AB	Crystal structure of macaque anti-HIV-1 antibody RM20F	0.548	6VN0_AB	4ZMJ_BG	crystal Structure of Ligand-Free BG505 SOSIP.664 HIV-1 Env Trimer	1.221	3.821	0.571	1381.5	difficult
6VO1	6VO1_LH:AB	BG505 SOSIP.v5.2 in complex with rhesus macaque Fab RM20J	6VO1_LH	6VOS_LH	Crystal structure of macaque anti-HIV-1 antibody RM20J	0.492	6VO1_AB	4ZMJ_BG	crystal Structure of Ligand-Free BG505 SOSIP.664 HIV-1 Env Trimer	0.932	1.716	0.402	1832	medium
6W4S	6W4S_HL:F	Structure of apo human ferroportin in lipid nanodisc	6W4S_HL	6W4V_DC	Structure of anti-ferroportin Fab45D8	0.672	6W4S_F	8C03_A	Structure of SLC40/ferroportin in complex with vamifeport and synthetic nanobody Sy12 in outward-facing conformation	0.81	1.258	0.214	1163.4	rigid
6W52	6W52_LH:AB	Prefusion RSV F bound by neutralizing antibody RSB1	6W52_LH	6w5d_LH	Crystal Structure of Fab RSB1	1.528	6W52_AB	4MMU_AB	Crystal Structure of Prefusion-stabilized RSV F Variant DS-Cav1 at pH 5.5	0.794	1.245	0.369	1831.5	rigid
6WIZ	6WIZ_LH:AB	Crystal structure of Fab 54-1G05 bound to H1 influenza hemagglutinin	6WIZ_LH	6WIY_LH	Crystal structure of Fab 54-1G05	3.119	6WIZ_AB	4EDB_AB	Structures of monomeric hemagglutinin and its complex with an Fab fragment of a neutralizing antibody that binds to H1 subtype influenza viruses: molecular basis of infectivity of 2009 pandemic H1N1 influenza A viruses	1.244	2.257	0.608	2060.9	difficult
6WJ1	6WJ1_LH:EF	Crystal structure of Fab 54-4H03 bound to H1 influenza hemagglutinin	6WJ1_LH	6WJ0_LH	Crystal structure of Fab 54-4H03	0.813	6WJ1_EF	3AL4_AB	Crystal structure of the swine-origin A (H1N1)-2009 influenza A virus hemagglutinin (HA) reveals similar antigenicity to that of the 1918 pandemic virus	0.563	1.036	0.419	1796.8	medium
6X97	6X97_LH:AB	Cryo-EM model of HIV-1 Env BG505 SOSIP.664 in complex with rabbit monoclonal antibody 11A fragment antigen binding variable domain	6X97_LH	7RA7_LH	Crystal structure of rabbit anti-HIV Fab 11A	0.716	6X97_AB	4ZMJ_BG	Crystal Structure of Ligand-Free BG505 SOSIP.664 HIV-1 Env Trimer	0.932	0.846	0.391	1661.8	rigid
6XC2	6XC2_LH:A	Crystal structure of SARS-CoV-2 receptor binding domain in complex with neutralizing antibody CC12.1	6XC2_LH	7LKA_LH	Crystal structure of SARS-CoV-2 RBD-targeting antibody COV107-23	1.297	6XC2_A	6VYB_A	SARS-CoV-2 spike ectodomain structure (open state)	0.849	1.725	0.436	2606.8	medium
6XZF	6XZF_B:A	Nanobody in complex with eGFP	6XZF_B	6Y0E_A	Nbe LBM	0.263	6XZF_A	1C4F_A	GREEN FLUORESCENT PROTEIN S65T AT PH 4.6	0.327	0.541	0.276	1478.5	rigid
6YIO	6YIO_LH:B	CRYSTAL STRUCTURE OF FAB RG6292 IN COMPLEX WITH CD25 ECD	6YIO_LH	5I15_LH	CRYSTAL STRUCTURE OF HUMAN GERMLINE ANTIBODY IGHV1-69/IGKV1-39	4.994	6YIO_B	6VWU_A	X-ray structure of ALKS 4230, a fusion of circularly permuted human Interleukin-2 and Interleukin-2 Receptor alpha	1.363	5.668	0.731	1732.7	difficult
6YLA	6YLA_HL:E	Crystal structure of the SARS-CoV-2 receptor binding domain in complex with CR3022 Fab	6YLA_HL	6W7Y_HL	Crystal structure of SARS-CoV and SARS-CoV-2 reactive human antibody CR3022	1.444	6YLA_E	6VSB_A	Prefusion 2019-nCoV spike glycoprotein with a single receptor-binding domain up	0.81	1.33	0.426	1936	medium
6Z3P	6Z3P_HL:ABCD	Structure of EV71 in complex with a protective antibody 38-3-11A Fab	6Z3P_HL	4KMT_HL	Crystal structure of human germline antibody 5-51/O12	0.689	6Z3P_ABCD	4AED_ABCD	Crystal structure of Human enterovirus 71	0.517	1.249	0.862	857	medium
6Z3Q	6Z3Q_HL:ABCD	Structure of EV71 in complex with a protective antibody 38-1-10A Fab	6Z3Q_HL	6Z3K_HL	Structure of protective antibody 38-1-10A Fab	0.461	6Z3Q_ABCD	3zfg_ABCD	Human enterovirus 71 in complex with capsid binding inhibitor WIN51711	0.345	0.486	0.228	1633.9	rigid
6ZDG_1	6ZDG_HL:A	Association of three complexes of largely structurally disordered Spike ectodomain with bound EY6A Fab	6ZDG_HL	7K8O_HL	Crystal structure of an anti-SARS-CoV-2 human neutralizing antibody Fab fragment, C002	1.538	6ZDG_A	6vyb_A	SARS-CoV-2 spike ectodomain structure (open state)	0.826	1.479	0.355	1126.1	rigid
6ZDG_2	6ZDG_HL:E	Association of three complexes of largely structurally disordered Spike ectodomain with bound EY6A Fab	6ZDG_HL	7K8O_HL	Crystal structure of an anti-SARS-CoV-2 human neutralizing antibody Fab fragment, C002	1.538	6ZDG_E	6vyb_A	SARS-CoV-2 spike ectodomain structure (open state)	0.835	1.643	0.619	1775.4	medium
6ZDH	6ZDH_HL:A	SARS-CoV-2 Spike glycoprotein in complex with a neutralizing antibody EY6A Fab	6ZDH_HL	7K8O_HL	Crystal structure of an anti-SARS-CoV-2 human neutralizing antibody Fab fragment, C002	1.441	6ZDH_A	6Z97_A	Structure of the prefusion SARS-CoV-2 spike glycoprotein	3.247	13.715	1	1794.4	difficult
6ZER	6ZER_HL:E	Crystal structure of receptor binding domain of SARS-CoV-2 Spike glycoprotein in complex with EY6A Fab	6ZER_HL	7K8O_HL	Crystal structure of an anti-SARS-CoV-2 human neutralizing antibody Fab fragment, C002	1.505	6ZER_E	6ZOW_B	SARS-CoV-2 spike in prefusion state	1.099	1.641	0.5	1897.8	medium
6ZFO	6ZFO_HL:E	Association of two complexes of largely structurally disordered Spike ectodomain with bound EY6A Fab	6ZFO_HL	7K8O_HL	Crystal structure of an anti-SARS-CoV-2 human neutralizing antibody Fab fragment, C002	1.594	6ZFO_E	6ZOW_B	SARS-CoV-2 spike in prefusion state	1.052	1.582	0.536	1798.7	medium
6ZLR	6ZLR_HL:E	Soaking competent crystal form of the SARS-CoV-2 Receptor Binding Domain (RBD):CR3022 complex.	6ZLR_HL	6W7Y_HL	Crystal structure of SARS-CoV and SARS-CoV-2 reactive human antibody CR3022	0.811	6ZLR_E	6vsb_A	Prefusion 2019-nCoV spike glycoprotein with a single receptor-binding domain up	0.852	1.273	0.406	1976	medium
6ZTR	6ZTR_HL:I	Crystal Structure of the anti-human P-Cadherin Fab CQY684 in complex with human P-Cadherin(108-324)	6ZTR_HL	6ZTF_HL	Crystal Structure of the anti-human P-Cadherin Fab CQY684	0.623	6ZTR_I	4zmn_A	Crystal structure of human P-cadherin (ss-dimer long)	1.296	1.104	0.304	1471.6	rigid
7A5S_1	7A5S_HL:A	Complex of SARS-CoV-2 spike and CR3022 Fab (Homogeneous Refinement)	7A5S_HL	6W7Y_HL	Crystal structure of SARS-CoV and SARS-CoV-2 reactive human antibody CR3022	2.186	7A5S_A	6ZGG_A	Furin Cleaved Spike Protein of SARS-CoV-2 with One RBD Erect	8.311	5.832	0.811	2351.2	difficult
7A5S_2	7A5S_HL:B	Complex of SARS-CoV-2 spike and CR3022 Fab (Homogeneous Refinement)	7A5S_HL	6W7Y_HL	Crystal structure of SARS-CoV and SARS-CoV-2 reactive human antibody CR3022	2.186	7A5S_B	6ZGG_A	Furin Cleaved Spike Protein of SARS-CoV-2 with One RBD Erect	8.311	9.366	1	924.3	difficult
7C01	7C01_HL:A	Molecular basis for a potent human neutralizing antibody targeting SARS-CoV-2 RBD	7C01_HL	5I1E_HL	CRYSTAL STRUCTURE OF HUMAN GERMLINE ANTIBODY IGHV3-53/IGKV1-39	0.768	7C01_A	6ZOW_B	SARS-CoV-2 spike in prefusion state	0.896	3.761	0.333	2114.4	difficult
7CJ2	7CJ2_KL:B	Crystal structure of the Fab antibody complexed with human YKL-40	7CJ2_KL	5I19_HL	CRYSTAL STRUCTURE OF HUMAN GERMLINE ANTIBODY IGHV3-23/IGKV1-39	1.752	7CJ2_B	1hjx_A	Ligand-induced signalling and conformational change of the 39 kD glycoprotein from human articular chondrocytes	0.343	1.83	0.631	2015.8	medium
7CQC	7CQC_HL:A	The NZ-1 Fab complexed with the PDZ tandem fragment of A. aeolicus S2P homolog with the PA14 tag inserted between the residues 181 and 184	7CQC_HL	4YNY_AB	Crystal structure of monoclonal anti-human podoplanin antibody NZ-1	1.358	7CQC_A	3wkl_A	The periplasmic PDZ tandem fragment of the RseP homologue from Aquifex aeolicus	5.187	2.298	0.824	1956	difficult
7DUO	7DUO_HL:B	Crystal structure of daratumumab fab and CD38 complex	7DUO_HL	7DUN_HL	Crystal structure of Fab fragment of Daratumumab	0.498	7DUO_B	2EF1_A	Crystal structure of the extracellular domain of human CD38	0.656	0.496	0.262	1379.6	rigid
7EW5_1	7EW5_QR:b	immune complex of HPV6 L1 pentamer and neutralizing antibody 13H5	7EW5_QR	12E8_HL	2E8 FAB FRAGMENT	2.258	7EW5_b	7F8I_A	Crystal structure of HPV6 L1 pentamer	0.266	2.501	0.636	1378.9	difficult
7EW5_2	7EW5_QR:P	immune complex of HPV6 L1 pentamer and neutralizing antibody 13H5	7EW5_QR	12E8_HL	2E8 FAB FRAGMENT	2.258	7EW5_P	7F8I_A	Crystal structure of HPV6 L1 pentamer	0.254	1.409	0.882	1026.7	medium
7JVA	7JVA_HL:A	SARS-CoV-2 spike in complex with the S2A4 neutralizing antibody Fab fragment (local refinement of the receptor-binding domain and Fab variable domains)	7JVA_HL	7JXD_AB	Mapping neutralizing and immunodominant sites on the SARS-CoV-2 spike receptor-binding domain by structure-guided high-resolution serology	0.681	7JVA_A	6VXX_A	Structure of the SARS-CoV-2 spike glycoprotein (closed state)	0.631	1.01	0.288	1519.1	rigid
7KDD	7KDD_HI:ABC	HCMV postfusion gB in complex with SM5-1 Fab	7KDD_HI	4OSU_HL	Crystal structure of HCMV gB-neutralizing SM5-1 Fab fragment	0.901	7KDD_ABC	7KDP	HCMV prefusion gB in complex with fusion inhibitor WAY-174865	23.728	13.319	0.875	1379.4	difficult
7KET	7KET_AB:C	Factor H enhancing human antibody fragment (Fab) to meningococcal Factor H binding protein	7KET_AB	7KE1_AB	Factor H enhancing human antibody fragment (Fab) to meningococcal Factor H binding protein	1.5	7KET_C	2KC0_A	Solution structure of the factor H binding protein	3.072	2.009	0.701	1676.1	medium
7KF0	7KF0_HL:V	Crystal structure of bH1 Fab variant (CDR H3 loop design 13_0346) in complex with VEGF	7KF0_HL	6MXR_HL	Crystal structure of the dimeric bH1-Fab variant [HC-Y33W,HC-D98M,HC-G99M]	0.618	7KF0_V	1VPF_A	STRUCTURE OF HUMAN VASCULAR ENDOTHELIAL GROWTH FACTOR	0.539	3.277	0.473	1425.7	difficult
7KF1	7KF1_HL:V	Crystal structure of bH1 Fab variant (CDR H3 loop design 14_0130) in complex with VEGF	7KF1_HL	6MY5_HL	Crystal structure of the dimeric bH1-Fab variant [HC-Y33W,HC-D98F,HC-G99M,LC-S30bR]	0.631	7KF1_V	1MJV_A	DISULFIDE DEFICIENT MUTANT OF VASCULAR ENDOTHELIAL GROWTH FACTOR A (C51A and C60A)	0.549	3.088	0.511	1353.4	difficult
7KFW	7KFW_HL:A	Structural basis for a germline-biased antibody response to SARS-CoV-2 (RBD:C1A-B3 Fab)	7KFW_HL	5I1E_HL	CRYSTAL STRUCTURE OF HUMAN GERMLINE ANTIBODY IGHV3-53/IGKV1-39	0.685	7KFW_A	6ZGG_A	Furin Cleaved Spike Protein of SARS-CoV-2 with One RBD Erect	1.438	1.789	0.522	2203.3	medium
7L5J	7L5J_XY:A	Mouse Norovirus Protruding domain complexed with neutralizing Fab fragment from mAb A6.2	7L5J_YX	4NCC_HL	Neutralizing antibody to murine norovirus	1.408	7L5J_A	3LQE_A	X-Ray Structure of the Murine Norovirus (MNV)-1 Capsid Protein Protruding (P) Domain	0.978	2.852	0.692	1510	difficult
7LO6	7LO6_KL:AB	Structure of CD4 mimetic BNM-III-170 in complex with BG505 SOSIP.664 HIV-1 Env trimer and 17b Fab	7LO6_KL	1RZ8_AB	CRYSTAL STRUCTURE OF HUMAN ANTI-HIV-1 GP120-REACTIVE ANTIBODY 17B	1.775	7LO6_AB	4zmj_BG	Crystal Structure of Ligand-Free BG505 SOSIP.664 HIV-1 Env Trimer	1.524	4.659	1	1252.6	difficult
7LVW	7LVW_H:E	Structure of RSV F in Complex with VHH Cl184	7LVW_H	7LVU_A	Structure of RSV F-directed VHH Cl184	0.368	7LVW_E	5C69_A	Crystal Structure of Prefusion-stabilized RSV F variant PR-DM	0.377	0.752	0.266	1786.1	rigid
7M3L	7M3L_H2L2:A1	Canine parvovirus and Fab14 at partial occupancy	7M3L_H2L2	3GK8_HL	X-ray crystal structure of the Fab from MAb 14, mouse antibody against Canine Parvovirus	0.568	7M3L_A1	7M3O_A	Canine parvovirus asymmetric map	0.401	1.012	0.471	1152.8	medium
7M3N	7M3N_HL:A	Canine parvovirus and Fab14 asymmetric reconstruction	7M3N_HL	3GK8_HL	X-ray crystal structure of the Fab from MAb 14, mouse antibody against Canine Parvovirus	0.602	7M3N_A	1C8H_A	CANINE PARVOVIRUS STRAIN D EMPTY CAPSID STRUCTURE AT PH 5.5	0.418	1.037	0.407	1149.9	medium
7MMN	7MMN_HL:CI	Crystal Structure of the Prefusion RSV F Glycoprotein bound by human antibody AM14	7MMN_HL	4ZYK_HL	Crystal Structure of Quaternary-Specific RSV-Neutralizing Human Antibody AM14	3.135	7MMN_CI	4MMU_AB	Crystal Structure of Prefusion-stabilized RSV F Variant DS-Cav1 at pH 5.5	0.819	2.192	0.818	960.9	medium
7MPG	7MPG_HI:A	Cryo-EM structure of Prefusion-stabilized RSV F (DS-Cav1) in complex with Fab AM14	7MPG_HI	4ZYK_HL	Crystal Structure of Quaternary-Specific RSV-Neutralizing Human Antibody AM14	3.304	7MPG_A	5c69_A	Crystal Structure of Prefusion-stabilized RSV F variant PR-DM	0.955	1.529	0.783	927.7	medium
7ND0	7ND0_HL:ABCDE	lateral-open conformation of the wild-type BAM complex (BamABCDE) bound to a bactericidal Fab fragment	7ND0_HL	7BM5_HL	Crystal structure of Fab1, the Fab fragment of the anti-BamA monoclonal antibody MAB1	3.492	7ND0_ABCDE	5D0O_ABCDE	BamABCDE complex, outer membrane beta barrel assembly machinery entire complex	7.476	5.145	0.682	1570.1	difficult
7NFD	7NFD_CD:AB	Structure of mitoxantrone-bound ABCG2	7NFD_CD	5NIV_AB	Crystal structure of 5D3 Fab	0.768	7NFD_AB	6VXF_AB	Structure of apo-closed ABCG2	2.092	2.92	0.691	1693.4	difficult
7NP1	7NP1_HL:A	Crystal Structure of the SARS-CoV-2 Receptor Binding Domain in Complex with Antibody ION-360	7NP1_HL	5I1E	CRYSTAL STRUCTURE OF HUMAN GERMLINE ANTIBODY IGHV3-53/IGKV1-39	0.905	7NP1_A	6ZP5_A	SARS-CoV-2 spike in prefusion state (flexibility analysis, 1-up closed conformation)	0.378	1.852	0.371	1739.1	medium
7NX3_1	7NX3_CB:A	Crystal structure of ALK in complex with Fab324	7NX3_CB	7NX2_AB	Unbound antigen-binding fragment (FAb) 324	3.002	7NX3_A	7nx4_A	Crystal structure of the TG and EGF-like domains of ALK	0.479	2.209	0.585	1932.3	difficult
7NX3_2	7NX3_CB:F	Crystal structure of ALK in complex with Fab324	7NX3_CB	7NX2_AB	Unbound antigen-binding fragment (FAb) 324	3.002	7NX3_F	7nx4_A	Crystal structure of the TG and EGF-like domains of ALK	0.469	2.371	0.727	1598.6	difficult
7O9W	7O9W_BC:A	Encequidar-bound human P-glycoprotein in complex with UIC2-Fab	7O9W_BC	5JUE_HL	Crystal Structure of UIC2 Fab	1.526	7O9W_A	6C0V_A	Molecular structure of human P-glycoprotein in the ATP-bound, outward-facing conformation	6.91	3.395	0.756	——	difficult
7OM4	7OM4_B:AC	Nanobody EgB4 bound to the full extracellular EGFR-EGF complex	7OM4_B	7OM5_A	Anti-EGFR nanobody EgB4	0.715	7OM4_AC	7SZ1_AC	Cryo-EM structure of the extracellular module of the full-length EGFR L834R bound to EGF. "tips-separated" conformation	1.336	1.036	0.34	1401.8	rigid
7R40	7R40_HL:A	Structure of the SARS-CoV-2 spike glycoprotein in complex with the 87G7 antibody Fab fragment	7R40_HL	5I1A	CRYSTAL STRUCTURE OF HUMAN GERMLINE ANTIBODY IGHV3-23/IGKV3-11	2.295	7R40_A	6ZP5_A	SARS-CoV-2 spike in prefusion state (flexibility analysis, 1-up closed conformation)	2.112	6.306	0.887	1122.4	difficult
7S0E	7S0E_HL:A	Structure of the SARS-CoV-2 S1 subunit in complex with antibody N-612-004	7S0E_HL	5I19_HL	CRYSTAL STRUCTURE OF HUMAN GERMLINE ANTIBODY IGHV3-23/IGKV1-39	1.597	7S0E_A	7QUS_A	SARS-CoV-2 Spike, C3 symmetry	7.133	3.792	0.882	1158.9	difficult
7SBG	7SBG_HL:C	Murine Fab/IgE in complex with profilin from Hevea brasieliensis (Hev b 8)	7SBG_HL	7SD2_HL	Murine Fab that recognizes Hev b 8 (profilin for Hevea brasiliensis)	3.02	7SBG_C	5FDS_A	Crystal structure of the monomeric allergen profilin (Hev b 8)	0.574	1.784	0.493	1809.8	medium
7SD3	7SD3_GH:ABCDEF	Cytoplasmic tail deleted HIV-1 Env bound with three 4E10 Fabs	7SD3_GH	4XBP_HL	Crystal structure of human 4E10 Fab crystalized in the presence of Phosphatidylethanolamine (06:0 PE)	1.486	7SD3_ABCDEF	7SC5_ABCDEF	Cytoplasmic tail deleted HIV Env trimer in nanodisc	0.52	1.172	0.986	1350.6	medium
7SGM	7SGM_HL:A	Crystal structure of a Fab variant containing a fluorescent noncanonical amino acid with blocked excited state proton transfer and in complex with its antigen, CD40L	7SGM_HL	6BJZ_HL	Crystal Structure of the Fab fragment of humanized 5c8 antibody containing the fluorescent non-canonical amino acid L-(7-hydroxycoumarin-4-yl)ethylglycine at pH 5.5	5.728	7SGM_A	1ALY_A	CRYSTAL STRUCTURE OF HUMAN CD40 LIGAND	0.403	3.712	0.882	1515.2	difficult
7SHY	7SHY_CD:A	gE-Fc in complex with omalizumab scFv	7SHY_CD	2xa8_HL	Crystal structure of the Fab domain of omalizumab at 2.41A	0.654	7SHY_A	1FP5_A	CRYSTAL STRUCTURE ANALYSIS OF THE HUMAN IGE-FC CEPSILON3-CEPSILON4 FRAGMENT	0.628	1.135	0.385	1479.7	rigid
7SJN	7SJN_HL:A	HtrA1:Fab15H6.v4 complex	7SJN_HL	7SJM_HL	anti-HtrA1 Fab15H6.v4	0.832	7SJN_A	3TJN_A	HtrA1 catalytic domain, apo form	0.662	2.033	0.702	1410.2	medium
7SJO	7SJO_HL:A	HtrA1S328A:Fab15H6.v4 complex	7SJO_HL	7SJM_HL	anti-HtrA1 Fab15H6.v4	5.048	7SJO_A	3NUM_A	Substrate induced remodeling of the active site regulates HtrA1 activity	0.69	3.124	0.625	1411.4	difficult
7SOC	7SOC_HL:A	SARS-CoV-2 S RBD B.1.617.1 kappa variant S309 Local Refinement	7SOC_HL	6WS6_EF	Structural and functional analysis of a potent sarbecovirus neutralizing antibody(S309)	0.48	7SOC_A	6VSB_A	Prefusion 2019-nCoV spike glycoprotein with a single receptor-binding domain up	0.638	0.564	0.158	1448.4	rigid
7SU0	7SU0_HL:C	Crystal structure of an acidic pH-selective Ipilimumab variant Ipi.105 in complex with CTLA-4	7SU0_HL	6JC2_HL	Crystal structure of the Fab fragment of ipilimumab	1.269	7SU0_C	1AH1_AB	CTLA-4, NMR, 20 STRUCTURES	1.82	1.891	0.458	1677.5	medium
7SU1	7SU1_HL:C	Crystal structure of an acidic pH-selective Ipilimumab variant Ipi.106 in complex with CTLA-4	7SU1_HL	6JC2_HL	Crystal structure of the Fab fragment of ipilimumab	1.434	7SU1_C	3OSK_A	Crystal structure of human CTLA-4 apo homodimer	0.64	1.654	0.522	1437.7	medium
7SWN	7SWN_HL:A	G32A4 Fab in complex with SARS-CoV-2 Spike 6P (RBD local reconstruction)	7SWN_HL	7K3Q_HL	An ultra-potent human neutralizing antibody locks the SARS-CoV-2 spike in the closed conformation	1.756	7SWN_A	6VSB_A	Prefusion 2019-nCoV spike glycoprotein with a single receptor-binding domain up	1.818	2.052	0.5	1212	medium
7T25	7T25_HL:E	OspA-Fab 319-44 complex structure	7T25_HL	7Z3W_HL	Crystal structure of the AAL160 Fab	1.084	7T25_E	2I5Z_O	The crystal structure of OspA mutant	0.938	1.537	0.593	1019.2	medium
7T73	7T73_HL:EF	HIV-1 Envelope ApexGT2.2MUT in complex with PCT64.LMCA Fab	7T73_HL	6CA7_HL	Crystal structure of PCT64_13C, a strain specific anti-HIV antibody	1.094	7T73_EF	6VL5_AB	BG505 SOSIP reconstructed from a designed tetrahedral nanoparticle, BG505 SOSIP-T33_dn2	1.048	1.065	0.5	629.5	medium
7T77	7T77_HL:EF	HIV-1 Envelope ApexGT3.N130 in complex with PG9 Fab	7T77_HL	4YAQ_HL	Crystal structure of a computationally optimized PG9 mutant	0.544	7T77_EF	6VL5_AB	BG505 SOSIP reconstructed from a designed tetrahedral nanoparticle, BG505 SOSIP-T33_dn2	0.948	1.358	0.375	890.7	rigid
7TEE	7TEE_HL:CD	Cryo-EM structure of GluN1b-2B NMDAR complexed to Fab2 Non-active2-like	7TEE_HL	7TE4_HL	Crystal structure of Fab2 anti-GluN2B antibody	1.791	7TEE_CD	5FXH_AB	GLUN1B-GLUN2B NMDA RECEPTOR IN ACTIVE CONFORMATION	3.542	2.178	0.421	889.8	medium
7TFO	7TFO_HL:AX	Cryo-EM structure of HIV-1 Env trimer BG505 SOSIP.664 in complex with CD4bs antibody Ab1573	7TFO_HL	7RYV_HL	Anti-HIV neutralizing antibody Ab1573 Fab isolated from sequentially immunized macaques	0.808	7TFO_AX	6V0R_AB	BG505 SOSIP.664 Trimer	1.432	1.214	0.431	2825.1	medium
7TYV	7TYV_DE:Aa	Structure of Lassa Virus glycoprotein (Josiah) bound to Fab 25.10C	7TYV_DE	7S8G_hl	Structure of anti-LASV Fab 25.10C with FNQI mutation	2.998	7TYV_Aa	7PVD_Aa	Structure of the membrane soluble spike complex from the Lassa virus in a C1-symmetric map focused on the ectodomain	1.593	1.387	0.725	1346.1	medium
7UED	7UED_HL:M	Crystal structure of full length mesothelin bound with MORAb-009 Fab	7UED_HL	4F33_GH	Crystal Structure of therapeutic antibody MORAb-009	0.734	7UED_M	8CX3_A	Crystal structure of full-length mesothelin	1.183	0.839	0.308	793.5	rigid
7VNG	7VNG_HL:D	Crystal structure of human coronavirus 229E spike protein receptor-binding domain in complex with S11 Fab	7VNG_HL	7VMZ_HL	Crystal structure of a human Coronavirus 229E antibody C04 Fab	0.95	7VNG_D	7CYC_A	Cryo-EM structures of Alphacoronavirus spike glycoprotein	1.675	5.814	0.362	1729.1	difficult
7VYR	7VYR_HL:R	Crystal structure of SARS-CoV-2 Spike RBD in complex with the D27 neutralizing antibody Fab fragment	7VYR_HL	7KZC_HL	Potent SARS-CoV-2 binding and neutralization through maturation of iconic SARS-CoV-1antibodies	0.941	7VYR_R	6vyb_A	SARS-CoV-2 spike ectodomain structure (open state)	0.655	1.191	0.382	1994.4	rigid
7WO5	7WO5_FG:A	SARS-CoV-2 Spike in complex with IgG 553-15 (S-553-15 trimer)	7WO5_FG	7JXD_AB	Mapping neutralizing and immunodominant sites on the SARS-CoV-2 spike receptor-binding domain by structure-guided high-resolution serology	2.375	7WO5_A	7WZ2_A	SARS-CoV-2 (D614G) Spike trimer	1.965	15.498	1	1605.4	difficult
7WRV	7WRV_UV:C	The interface of JMB2002 Fab binds to SARS-CoV-2 Omicron Variant S	7WRV_UV	5I15_HL	CRYSTAL STRUCTURE OF HUMAN GERMLINE ANTIBODY IGHV1-69/IGKV1-39	0.811	7WRV_C	6vyb_A	SARS-CoV-2 spike ectodomain structure (open state)	0.657	8.081	0.611	2020.7	difficult
7X7O	7X7O_HL:B	SARS-CoV-2 spike RBD in complex with neutralizing antibody UT28K	7X7O_HL	7K3Q_HL	An ultra-potent human neutralizing antibody locks the SARS-CoV-2 spike in the closed conformation	1.158	7X7O_B	6vyb_A	SARS-CoV-2 spike ectodomain structure (open state)	0.835	1.453	0.1	1379.1	rigid
7YQX_1	7YQX_HF:ABC	SARS-CoV-2 BA.2.75 S Trimer in complex with S309 (state1)	7YQX_HF	6WS6_CD	Structural and functional analysis of a potent sarbecovirus neutralizing antibody	1.115	7YQX_ABC	7YQV_ABC	pH 5.5 SARS-CoV-2 BA.2.75 S Trimer (1 RBD Up)	0.9	1.679	0.4	——	medium
7YQX_2	7YQX_GI:ABC	SARS-CoV-2 BA.2.75 S Trimer in complex with S309 (state1)	7YQX_GI	6WS6_CD	Structural and functional analysis of a potent sarbecovirus neutralizing antibody	1.204	7YQX_ABC	7YQV_ABC	pH 5.5 SARS-CoV-2 BA.2.75 S Trimer (1 RBD Up)	0.9	1.535	0.406	——	medium
7YQZ_1	7YQZ_GI:ABC	SARS-CoV-2 BA.2.75 S Trimer in complex with S309 (state3)	7YQZ_GI	6WS6_CD	Structural and functional analysis of a potent sarbecovirus neutralizing antibody	1.206	7YQZ_ABC	7YQV_ABC	pH 5.5 SARS-CoV-2 BA.2.75 S Trimer (1 RBD Up)	1.879	3.216	0.652	——	difficult
7YQZ_2	7YQZ_HJ:ABC	SARS-CoV-2 BA.2.75 S Trimer in complex with S309 (state3)	7YQZ_HJ	6WS6_CD	Structural and functional analysis of a potent sarbecovirus neutralizing antibody	0.915	7YQZ_ABC	7YQV_ABC	pH 5.5 SARS-CoV-2 BA.2.75 S Trimer (1 RBD Up)	1.879	19.389	0.99	——	difficult
7Z2M	7Z2M_HL:GI	Crystal Structure of the 11.003 Fab in complex with human IL-17A	7Z2M_HL	7Z3W_HL	Crystal structure of the AAL160 Fab	1.093	7Z2M_GI	8DYF_AB	IL17A homodimer bound to Compound 10	0.767	2.194	0.469	1663.4	medium
7Z4T	7Z4T_HL:I	AAL160 FAB IN COMPLEX WITH HUMAN INTERLEUKIN-1 BETA	7Z4T_HL	7Z3W_HL	Crystal structure of the AAL160 Fab	2.424	7Z4T_I	1I1B_A	CRYSTAL STRUCTURE OF RECOMBINANT HUMAN INTERLEUKIN-1BETA AT 2.0 ANGSTROMS RESOLUTION	0.248	1.544	0.474	1604	medium
7ZF9	7ZF9_HL:E	SARS-CoV-2 Omicron BA.2 RBD in complex with COVOX-150 Fab (P21)	7ZF9_HL	5I1E_HL	CRYSTAL STRUCTURE OF HUMAN GERMLINE ANTIBODY IGHV3-53/IGKV1-39	4.859	7ZF9_E	7TL1_A	SARS-CoV-2 Omicron 3-RBD down Spike Protein Trimer without the P986-P987 stabilizing mutations (S-GSAS-Omicron)	1.014	3.574	0.833	2143.3	difficult
7ZR7	7ZR7_HL:B	OMI-42 FAB IN COMPLEX WITH SARS-COV-2 BETA SPIKE GLYCOPROTEIN	7ZR7_HL	7ZFF_HL	Omi-42 Fab	0.011	7ZR7_B	6vyb_A	SARS-CoV-2 spike ectodomain structure (open state)	1.773	17.448	0	1226.2	difficult
8B7W	8B7W_H:C	Complex IL-17A/anti-IL-17A-76	8B7W_H	6RBB_H	CRYSTAL STRUCTURE OF the VhH-domain of anti-IL-17A antibody netakimab	0.364	8B7W_C	4HR9_A	Human interleukin 17A	0.719	2.378	0.18	1680.7	difficult
8F8X	8F8X_C:B	Crystal structure of Nb.X0 bound to the afucosylated human IgG1 fragment crystal form II	8F8X_C	8F8V_A	Crystal structure of Nb.X0	0.443	8F8X_B	7LBL_A	Structure of Human IgG1 Fc	1.045	2.706	0.273	906	difficult
8GV6	8GV6_GH:CD	Crystal structure of PN-SIA28 in complex with influenza hemagglutinin H14 (A/long-tailed duck/Wisconsin/10OS3912/2010)	8GV6_GH	8GV4_AB	A human broadly neutralizing influenza A hemagglutinin stem-specific antibody PN-SIA28	0.525	8GV6_CD	6V48	The crystal structure of hemagglutinin from A/mallard/Gurjev/263/1982 (H14N5)	0.409	0.644	0.22	1609.1	rigid
8GV7	8GV7_CD:AB	Crystal structure of PN-SIA28 in complex with influenza hemagglutinin H18 A/flat-faced bat/Peru/033/2010	8GV7_CD	8GV4_AB	A human broadly neutralizing influenza A hemagglutinin stem-specific antibody PN-SIA28	0.346	8GV7_AB	4K3X_EF	Crystal structure of a subtype H18 hemagglutinin homologue from A/flat-faced bat/Peru/033/2010 (H18N11)	0.362	0.5	0.081	1546.6	rigid
8GZ5	8GZ5_B:A	Crystal structure of neutralizing VHH P17 in complex with SARS-CoV-2 Alpha variant spike receptor-binding domain	8GZ5_B	8GZ6_A	Crystal structure of neutralizing VHH P17 in complex with SARS-CoV-2 Alpha variant spike receptor-binding domain	0.332	8GZ5_A	7R13_A	Alpha Variant SARS-CoV-2 Spike in Closed conformation	1.15	0.919	0.207	1315.3	rigid
