# Supplementary material for: ABAG-docking benchmark: a non-redundant structure benchmark dataset for antibody–antigen computational docking
Source: Brief Bioinform. 2024 Feb 21;25(2):bbae048. doi: 10.1093/bib/bbae048 (PMC10883643; doi:10.1093/bib/bbae048)
Supplement: Supplementary_Excel2_Unbound_Structure_Id_List_bbae048 [file supplementary_excel2_unbound_structure_id_list_bbae048.xlsx]

## Sheet: unbound-unbound_antibody
Complex_id	Unbound antibody id
5ZUF	5WTG
6HER	6HEQ
6HHD	6HEQ
6JB8	6JB9
6JHT	5WTG
6LGW	4M43
6OEJ	4FZ8
6OFI	6OED
6ORN	4FQ2
6ORN	4R26
6ORN	5CEY
6OTC	4KZD
6OTC	4KZE
6OTC	5VZ1
6OTC	6B6Z
6OTC	6DB8
6OTC	6DB9
6OTC	6U8D
6OTC	7MLX
6OTC	7T98
6OTC	7T99
6OTC	7VMZ
6OTC	8D29
6OTC	8DK7
6P4B	6P4C
6P50	6P4Y
6PXH	6PXG
6PZ8	6PXG
6PZW	6PZH
6PZZ	6PZG
6Q0O	6Q19
6Q0O	6Q1A
6Q0O	6Q1E
6Q0O	6Q1J
6Q0O	6Q1K
6QB6	6QBC
6QD7	6QCU
6QFA	6XV8
6QFA	6XVI
6QFC	6QB9
6QFC	6QF6
6QFC	6QF9
6SV2	2W9D
6TYS	6U1T
6U12	6DBA
6U12	6U14
6U54	6U53
6UUH	6UUL
6UUH	6UUM
6VN0	6VSR
6VO1	6VOS
6W4S	6W4V
6W52	6W5D
6WIZ	6WIY
6WJ1	6WJ0
6X97	7RA7
6XC2	5I1E
6XC2	7LKA
6XZF	6Y0E
6YIO	5I15
6YLA	6W7Y
6Z3P	4KMT
6Z3Q	6Z3K
6Z3Q	7VSU
6ZDG	7K8O
6ZDH	7K8O
6ZER	7K8O
6ZFO	7K8O
6ZLR	6W7Y
6ZTR	6ZTF
7A5S	6W7Y
7C01	5I1E
7CJ2	5I19
7CQC	4YNY
7DUO	5I1A
7DUO	5I1C
7DUO	7DUN
7EW5	12E8
7JVA	7JXD
7KDD	4OSU
7KET	7KE1
7KF0	1FVD
7KF0	1FVE
7KF0	4UB0
7KF0	5TDN
7KF0	5TDO
7KF0	5XHF
7KF0	5XHG
7KF0	6BHZ
7KF0	6BI0
7KF0	6BI2
7KF0	6MH2
7KF0	6MXR
7KF0	6MXS
7KF0	6MY4
7KF0	6MY5
7KF0	7PKL
7KF0	7T97
7KF0	7T98
7KF0	7T99
7KF1	1FVD
7KF1	1FVE
7KF1	4UB0
7KF1	5TDN
7KF1	5TDO
7KF1	5XHF
7KF1	5XHG
7KF1	6BHZ
7KF1	6BI0
7KF1	6BI2
7KF1	6MH2
7KF1	6MXR
7KF1	6MXS
7KF1	6MY4
7KF1	6MY5
7KF1	7PKL
7KF1	7T97
7KF1	7T98
7KF1	7T99
7KFW	5I1E
7KFW	7LKA
7L5J	4NCC
7LO6	1RZ8
7LVW	7LVU
7M3L	3GK8
7M3L	3J3Z
7M3L	3J93
7M3N	3GK8
7M3N	3J3Z
7M3N	3J93
7MMN	4ZYK
7MPG	4ZYK
7ND0	7BM5
7NFD	5NIV
7NP1	5I1E
7NX3	7NX2
7O9W	5JUE
7OM4	7OM5
7R40	5I1A
7S0E	5I19
7SBG	7SD2
7SD3	4XBG
7SD3	4XBP
7SD3	4XCC
7SD3	4XCE
7SD3	4XCN
7SD3	4XCY
7SD3	5CIP
7SGM	6BJZ
7SGM	6W4W
7SGM	6W5A
7SGM	7SEN
7SHY	2XA8
7SHY	4X7S
7SHY	4X7T
7SHY	6TCM
7SHY	6TCN
7SHY	6TCO
7SHY	6TCP
7SHY	6TCQ
7SHY	6TCR
7SHY	6TCS
7SJN	7SJM
7SJO	7SJM
7SOC	6WS6
7SU0	6JC2
7SU1	6JC2
7SWN	7K3Q
7T25	4QXG
7T25	7Z3W
7T73	6CA7
7T73	6CA9
7T73	7TI6
7T77	3U36
7T77	4YAQ
7TEE	7TE4
7TFO	7RYV
7TYV	7S8G
7UED	4F33
7VNG	2R8S
7VNG	7VMZ
7VYR	7KZC
7WO5	7JXD
7WRV	5I15
7X7O	7K3Q
7YQX	6WS6
7YQZ	6WS6
7Z2M	5I1J
7Z2M	5I1K
7Z2M	7Z3W
7Z4T	5I1J
7Z4T	5I1K
7Z4T	7Z3W
7ZF9	5I1E
7ZF9	7LKA
7ZR7	7ZFF
8B7W	6RBB
8F8X	8F8V
8GV6	7WVI
8GV6	8GV4
8GV7	7WVI
8GV7	8GV4
8GZ5	8GZ6

## Sheet: unbound-unbound_antigen
Complex_id	Unbound antigen id
5ZUF	3J91
5ZUF	3VBO
5ZUF	4GMP
5ZUF	4N43
5ZUF	4RQP
5ZUF	4RR3
5ZUF	4RS5
5ZUF	4YVS
5ZUF	4YVW
5ZUF	8C6D
6HER	1AG2
6HER	1B10
6HER	1XYJ
6HER	1XYX
6HER	1Y15
6HER	1Y16
6HER	2K56
6HER	2K5O
6HER	2KFM
6HER	2KFO
6HER	2KU5
6HER	2KU6
6HER	2L1D
6HER	2L1E
6HER	2L1H
6HER	2L1K
6HER	2L39
6HER	2L40
6HER	2LH8
6HER	7LNA
6HER	7QIG
6HER	7TD6
6HER	8A00
6HER	8EFU
6HHD	1AG2
6HHD	1B10
6HHD	1XYJ
6HHD	1XYX
6HHD	1Y15
6HHD	1Y16
6HHD	2K56
6HHD	2K5O
6HHD	2KFM
6HHD	2KFO
6HHD	2KU5
6HHD	2KU6
6HHD	2L1D
6HHD	2L1E
6HHD	2L1H
6HHD	2L1K
6HHD	2L39
6HHD	2L40
6HHD	2LH8
6HHD	7LNA
6HHD	7QIG
6HHD	7TD6
6HHD	8A00
6HHD	8EFU
6JB8	132L
6JB8	135L
6JB8	193L
6JB8	194L
6JB8	1AKI
6JB8	1AT5
6JB8	1AT6
6JB8	1AZF
6JB8	1B0D
6JB8	1B2K
6JB8	1BGI
6JB8	1BHZ
6JB8	1BVX
6JB8	1BWH
6JB8	1BWI
6JB8	1BWJ
6JB8	1C10
6JB8	1DKJ
6JB8	1DKK
6JB8	1DPW
6JB8	1DPX
6JB8	1E8L
6JB8	1F0W
6JB8	1F10
6JB8	1FLQ
6JB8	1FLU
6JB8	1FLW
6JB8	1FLY
6JB8	1FN5
6JB8	1GHL
6JB8	1GWD
6JB8	1GXV
6JB8	1GXX
6JB8	1H6M
6JB8	1H87
6JB8	1HC0
6JB8	1HEL
6JB8	1HEM
6JB8	1HEN
6JB8	1HEO
6JB8	1HEP
6JB8	1HEQ
6JB8	1HER
6JB8	1HEW
6JB8	1HF4
6JB8	1HSW
6JB8	1HSX
6JB8	1IEE
6JB8	1IO5
6JB8	1IOQ
6JB8	1IOR
6JB8	1IOS
6JB8	1IOT
6JB8	1IR7
6JB8	1IR8
6JB8	1IR9
6JB8	1JA2
6JB8	1JA4
6JB8	1JA6
6JB8	1JA7
6JB8	1JEF
6JB8	1JIS
6JB8	1JIT
6JB8	1JIY
6JB8	1JJ0
6JB8	1JJ1
6JB8	1JJ3
6JB8	1JPO
6JB8	1JSE
6JB8	1KXW
6JB8	1KXX
6JB8	1KXY
6JB8	1LCN
6JB8	1LJ3
6JB8	1LJ4
6JB8	1LJE
6JB8	1LJF
6JB8	1LJG
6JB8	1LJH
6JB8	1LJI
6JB8	1LJJ
6JB8	1LJK
6JB8	1LJN
6JB8	1LKR
6JB8	1LKS
6JB8	1LMA
6JB8	1LPI
6JB8	1LSA
6JB8	1LSB
6JB8	1LSC
6JB8	1LSD
6JB8	1LSE
6JB8	1LSF
6JB8	1LSG
6JB8	1LSM
6JB8	1LSN
6JB8	1LSY
6JB8	1LSZ
6JB8	1LYO
6JB8	1LYS
6JB8	1LYZ
6JB8	1LZ8
6JB8	1LZ9
6JB8	1LZA
6JB8	1LZB
6JB8	1LZC
6JB8	1LZD
6JB8	1LZE
6JB8	1LZG
6JB8	1LZH
6JB8	1LZN
6JB8	1LZT
6JB8	1LZY
6JB8	1N4F
6JB8	1PS5
6JB8	1QIO
6JB8	1QTK
6JB8	1RCM
6JB8	1RFP
6JB8	1SF4
6JB8	1SF6
6JB8	1SF7
6JB8	1SFB
6JB8	1SFG
6JB8	1T3P
6JB8	1TEW
6JB8	1UC0
6JB8	1UCO
6JB8	1UIA
6JB8	1UIB
6JB8	1UIC
6JB8	1UID
6JB8	1UIE
6JB8	1UIF
6JB8	1UIG
6JB8	1UIH
6JB8	1V7S
6JB8	1V7T
6JB8	1VAT
6JB8	1VAU
6JB8	1VDP
6JB8	1VDQ
6JB8	1VDS
6JB8	1VDT
6JB8	1VED
6JB8	1W6Z
6JB8	1WTM
6JB8	1WTN
6JB8	1XEI
6JB8	1XEJ
6JB8	1XEK
6JB8	1XFT
6JB8	1YIK
6JB8	1YIL
6JB8	1YKX
6JB8	1YKY
6JB8	1YKZ
6JB8	1YL0
6JB8	1YL1
6JB8	1Z55
6JB8	2A6U
6JB8	2A7D
6JB8	2A7F
6JB8	2AUB
6JB8	2B5Z
6JB8	2BLX
6JB8	2BLY
6JB8	2BPU
6JB8	2C8O
6JB8	2C8P
6JB8	2CDS
6JB8	2CGI
6JB8	2D4I
6JB8	2D4J
6JB8	2D4K
6JB8	2D6B
6JB8	2D91
6JB8	2EPE
6JB8	2F2N
6JB8	2F30
6JB8	2F4A
6JB8	2F4G
6JB8	2FBB
6JB8	2G4P
6JB8	2G4Q
6JB8	2H9J
6JB8	2H9K
6JB8	2HS7
6JB8	2HS9
6JB8	2HSO
6JB8	2HTX
6JB8	2HU1
6JB8	2HU3
6JB8	2HUB
6JB8	2I6Z
6JB8	2IHL
6JB8	2LYM
6JB8	2LYO
6JB8	2LYZ
6JB8	2LZ2
6JB8	2LZH
6JB8	2LZT
6JB8	2PC2
6JB8	2Q0M
6JB8	2VB1
6JB8	2W1L
6JB8	2W1M
6JB8	2W1X
6JB8	2W1Y
6JB8	2WAR
6JB8	2X0A
6JB8	2XBR
6JB8	2XBS
6JB8	2XJW
6JB8	2XTH
6JB8	2YBH
6JB8	2YBI
6JB8	2YBJ
6JB8	2YBL
6JB8	2YBM
6JB8	2YBN
6JB8	2YDG
6JB8	2YVB
6JB8	2Z12
6JB8	2Z18
6JB8	2Z19
6JB8	2ZQ3
6JB8	2ZQ4
6JB8	2ZYP
6JB8	3A34
6JB8	3A3Q
6JB8	3A3R
6JB8	3A8Z
6JB8	3A90
6JB8	3A91
6JB8	3A92
6JB8	3A93
6JB8	3A94
6JB8	3A95
6JB8	3A96
6JB8	3AGG
6JB8	3AGH
6JB8	3AGI
6JB8	3AJN
6JB8	3ATN
6JB8	3ATO
6JB8	3AW6
6JB8	3AW7
6JB8	3AZ4
6JB8	3AZ5
6JB8	3AZ6
6JB8	3AZ7
6JB8	3B6L
6JB8	3B72
6JB8	3E3D
6JB8	3EMS
6JB8	3EXD
6JB8	3IJU
6JB8	3IJV
6JB8	3J4G
6JB8	3J6K
6JB8	3KAM
6JB8	3LYM
6JB8	3LYO
6JB8	3LYT
6JB8	3LYZ
6JB8	3LZ2
6JB8	3LZT
6JB8	3M3U
6JB8	3N9A
6JB8	3N9C
6JB8	3N9E
6JB8	3OJP
6JB8	3OK0
6JB8	3P4Z
6JB8	3P64
6JB8	3P65
6JB8	3P66
6JB8	3P68
6JB8	3QE8
6JB8	3QNG
6JB8	3QY4
6JB8	3RNX
6JB8	3RT5
6JB8	3RU5
6JB8	3RW8
6JB8	3RZ4
6JB8	3SP3
6JB8	3T6U
6JB8	3TMU
6JB8	3TMV
6JB8	3TMW
6JB8	3TMX
6JB8	3TXB
6JB8	3TXD
6JB8	3TXE
6JB8	3TXF
6JB8	3TXG
6JB8	3TXH
6JB8	3TXI
6JB8	3TXJ
6JB8	3TXK
6JB8	3W6A
6JB8	3WL2
6JB8	3WMK
6JB8	3WPJ
6JB8	3WPK
6JB8	3WPL
6JB8	3WU7
6JB8	3WU8
6JB8	3WU9
6JB8	3WUA
6JB8	3WUL
6JB8	3WUM
6JB8	3WUN
6JB8	3WVX
6JB8	3WVY
6JB8	3WW5
6JB8	3WW6
6JB8	3WXT
6JB8	3WXU
6JB8	3ZEK
6JB8	4A7D
6JB8	4AGA
6JB8	4AXT
6JB8	4B0D
6JB8	4B1A
6JB8	4B49
6JB8	4B4E
6JB8	4B4I
6JB8	4B4J
6JB8	4BAD
6JB8	4BAF
6JB8	4BAP
6JB8	4BS7
6JB8	4C3W
6JB8	4D9Z
6JB8	4DC4
6JB8	4DD0
6JB8	4DD1
6JB8	4DD2
6JB8	4DD3
6JB8	4DD7
6JB8	4DD9
6JB8	4DDA
6JB8	4DDB
6JB8	4DDC
6JB8	4DT3
6JB8	4E3U
6JB8	4EOF
6JB8	4ET8
6JB8	4ET9
6JB8	4ETA
6JB8	4ETB
6JB8	4ETC
6JB8	4ETD
6JB8	4ETE
6JB8	4FJR
6JB8	4G49
6JB8	4G4B
6JB8	4G4C
6JB8	4G4H
6JB8	4GCB
6JB8	4GCC
6JB8	4GCD
6JB8	4GCE
6JB8	4GCF
6JB8	4H1P
6JB8	4H8X
6JB8	4H8Y
6JB8	4H8Z
6JB8	4H90
6JB8	4H91
6JB8	4H92
6JB8	4H93
6JB8	4H94
6JB8	4H9A
6JB8	4H9B
6JB8	4H9C
6JB8	4H9E
6JB8	4H9F
6JB8	4H9H
6JB8	4H9I
6JB8	4HP0
6JB8	4HPI
6JB8	4HSF
6JB8	4HTK
6JB8	4HTN
6JB8	4HTQ
6JB8	4HV1
6JB8	4HV2
6JB8	4I8S
6JB8	4IAS
6JB8	4IAT
6JB8	4II8
6JB8	4J1A
6JB8	4J1B
6JB8	4J7V
6JB8	4KXI
6JB8	4LFP
6JB8	4LFX
6JB8	4LGK
6JB8	4LT0
6JB8	4LT1
6JB8	4LT2
6JB8	4LT3
6JB8	4LYB
6JB8	4LYC
6JB8	4LYM
6JB8	4LYO
6JB8	4LYT
6JB8	4LYZ
6JB8	4LZT
6JB8	4M4O
6JB8	4M6D
6JB8	4MR1
6JB8	4N0J
6JB8	4N5R
6JB8	4N8Z
6JB8	4N9R
6JB8	4NEB
6JB8	4NFV
6JB8	4NG1
6JB8	4NG8
6JB8	4NGI
6JB8	4NGJ
6JB8	4NGK
6JB8	4NGL
6JB8	4NGO
6JB8	4NGV
6JB8	4NGW
6JB8	4NGY
6JB8	4NGZ
6JB8	4NHI
6JB8	4NHP
6JB8	4NHQ
6JB8	4NHS
6JB8	4NHT
6JB8	4NIJ
6JB8	4NSG
6JB8	4NSH
6JB8	4NSI
6JB8	4NSJ
6JB8	4NWE
6JB8	4NWH
6JB8	4NY5
6JB8	4O34
6JB8	4OOO
6JB8	4OOT
6JB8	4OWA
6JB8	4OWB
6JB8	4OWC
6JB8	4OWE
6JB8	4OWH
6JB8	4P2E
6JB8	4PHI
6JB8	4PPO
6JB8	4PRQ
6JB8	4PRU
6JB8	4QEQ
6JB8	4QGZ
6JB8	4QY9
6JB8	4R0F
6JB8	4R6C
6JB8	4RDS
6JB8	4RLM
6JB8	4RLN
6JB8	4RW1
6JB8	4RW2
6JB8	4TUN
6JB8	4TWS
6JB8	4UWN
6JB8	4UWU
6JB8	4UWV
6JB8	4W94
6JB8	4W96
6JB8	4WG1
6JB8	4WG7
6JB8	4WL6
6JB8	4WL7
6JB8	4WLD
6JB8	4WLT
6JB8	4WLX
6JB8	4WLY
6JB8	4WM1
6JB8	4WM2
6JB8	4WM3
6JB8	4WM4
6JB8	4WM5
6JB8	4WM6
6JB8	4WMG
6JB8	4WO6
6JB8	4WO9
6JB8	4WOA
6JB8	4X3B
6JB8	4XAD
6JB8	4XEN
6JB8	4XJB
6JB8	4XJD
6JB8	4XJF
6JB8	4XJG
6JB8	4XJH
6JB8	4XJI
6JB8	4XN6
6JB8	4XYY
6JB8	4YEM
6JB8	4YEN
6JB8	4YEO
6JB8	4YM8
6JB8	4YOP
6JB8	4Z3M
6JB8	4Z41
6JB8	4Z46
6JB8	4Z98
6JB8	4ZEE
6JB8	4ZFP
6JB8	4ZIX
6JB8	5A3E
6JB8	5A3Z
6JB8	5AMY
6JB8	5APC
6JB8	5APD
6JB8	5APE
6JB8	5APF
6JB8	5B05
6JB8	5B06
6JB8	5B07
6JB8	5B1F
6JB8	5B1G
6JB8	5B59
6JB8	5B5J
6JB8	5C6I
6JB8	5C6J
6JB8	5C6L
6JB8	5D5C
6JB8	5D5F
6JB8	5DL9
6JB8	5DLA
6JB8	5DM9
6JB8	5E4P
6JB8	5E9R
6JB8	5EBH
6JB8	5F14
6JB8	5F16
6JB8	5F81
6JB8	5F9U
6JB8	5F9X
6JB8	5FCP
6JB8	5FDJ
6JB8	5FEK
6JB8	5FEL
6JB8	5FHW
6JB8	5FST
6JB8	5GWB
6JB8	5HLL
6JB8	5HMJ
6JB8	5HMV
6JB8	5HNC
6JB8	5HNL
6JB8	5HQ1
6JB8	5I4W
6JB8	5I4X
6JB8	5I4Y
6JB8	5I53
6JB8	5I54
6JB8	5I5Q
6JB8	5IDD
6JB8	5IEL
6JB8	5IHG
6JB8	5II3
6JB8	5ILC
6JB8	5ILF
6JB8	5K2K
6JB8	5K2N
6JB8	5K2P
6JB8	5K2Q
6JB8	5K2R
6JB8	5K2S
6JB8	5K7O
6JB8	5KJ9
6JB8	5KKI
6JB8	5KKJ
6JB8	5KXK
6JB8	5KXL
6JB8	5KXM
6JB8	5KXN
6JB8	5KXO
6JB8	5KXP
6JB8	5KXR
6JB8	5KXS
6JB8	5KXT
6JB8	5KXW
6JB8	5KXX
6JB8	5KXY
6JB8	5KXZ
6JB8	5KY1
6JB8	5L3H
6JB8	5L3I
6JB8	5L9J
6JB8	5LA5
6JB8	5LA8
6JB8	5LAF
6JB8	5LAG
6JB8	5LAN
6JB8	5LIN
6JB8	5LIO
6JB8	5LVG
6JB8	5LVH
6JB8	5LVI
6JB8	5LVJ
6JB8	5LXW
6JB8	5LYM
6JB8	5LYT
6JB8	5LYZ
6JB8	5M1Y
6JB8	5MJJ
6JB8	5MYY
6JB8	5NBJ
6JB8	5NE0
6JB8	5NJ1
6JB8	5NJM
6JB8	5NJP
6JB8	5NJQ
6JB8	5NJR
6JB8	5NJS
6JB8	5O4W
6JB8	5O4X
6JB8	5O6Q
6JB8	5OB6
6JB8	5OB7
6JB8	5OB8
6JB8	5OB9
6JB8	5OCV
6JB8	5OER
6JB8	5OLE
6JB8	5T3F
6JB8	5TK0
6JB8	5UVJ
6JB8	5V4G
6JB8	5V4H
6JB8	5V4I
6JB8	5WR9
6JB8	5WRA
6JB8	5WRB
6JB8	5YIN
6JB8	5YKY
6JB8	6A10
6JB8	6A4N
6JB8	6A4O
6JB8	6A4P
6JB8	6A4Q
6JB8	6ABN
6JB8	6ABZ
6JB8	6AC2
6JB8	6AD5
6JB8	6ADF
6JB8	6AEA
6JB8	6AGN
6JB8	6AGR
6JB8	6AHH
6JB8	6AHL
6JB8	6APM
6JB8	6B7U
6JB8	6B7V
6JB8	6B7W
6JB8	6BO1
6JB8	6BO2
6JB8	6BRE
6JB8	6CIW
6JB8	6D6E
6JB8	6D6F
6JB8	6D6G
6JB8	6D6H
6JB8	6F1L
6JB8	6F1M
6JB8	6F1O
6JB8	6F1P
6JB8	6F1R
6JB8	6F2I
6JB8	6F2J
6JB8	6F2K
6JB8	6F9X
6JB8	6F9Y
6JB8	6F9Z
6JB8	6FA0
6JB8	6FRO
6JB8	6FRQ
6JB8	6FSJ
6JB8	6FTR
6JB8	6G5C
6JB8	6G5V
6JB8	6G5Y
6JB8	6G8A
6JB8	6GF0
6JB8	6GNL
6JB8	6GOB
6JB8	6GOH
6JB8	6GOI
6JB8	6GOJ
6JB8	6H0K
6JB8	6H0L
6JB8	6H3B
6JB8	6H79
6JB8	6HT2
6JB8	6HU5
6JB8	6HY4
6JB8	6HY6
6JB8	6HY8
6JB8	6HYB
6JB8	6IG6
6JB8	6IRJ
6JB8	6JXP
6JB8	6JXQ
6JB8	6JZI
6JB8	6K5Q
6JB8	6K8G
6JB8	6KCB
6JB8	6KCD
6JB8	6KD1
6JB8	6LAV
6JB8	6LL3
6JB8	6LT5
6JB8	6LYT
6JB8	6LYZ
6JB8	6MQV
6JB8	6MUZ
6JB8	6MX9
6JB8	6O2H
6JB8	6P4D
6JB8	6PBB
6JB8	6PL9
6JB8	6PLA
6JB8	6PLB
6JB8	6Q88
6JB8	6Q8R
6JB8	6Q8T
6JB8	6QEA
6JB8	6QNB
6JB8	6QQ3
6JB8	6QQC
6JB8	6QQD
6JB8	6QQE
6JB8	6QQF
6JB8	6QWW
6JB8	6QWX
6JB8	6QWY
6JB8	6QWZ
6JB8	6QX0
6JB8	6QXW
6JB8	6QXX
6JB8	6QXY
6JB8	6QY0
6JB8	6QY1
6JB8	6QY2
6JB8	6QY4
6JB8	6QY5
6JB8	6RNB
6JB8	6RNC
6JB8	6RO3
6JB8	6RO5
6JB8	6RT1
6JB8	6RT3
6JB8	6RT9
6JB8	6RTA
6JB8	6RXI
6JB8	6S2N
6JB8	6S7N
6JB8	6SET
6JB8	6SEU
6JB8	6SEW
6JB8	6SEX
6JB8	6SEZ
6JB8	6SIJ
6JB8	6SIK
6JB8	6SIL
6JB8	6SIM
6JB8	6SR0
6JB8	6SR1
6JB8	6SR2
6JB8	6SR3
6JB8	6SR4
6JB8	6SR5
6JB8	6SYC
6JB8	6SYD
6JB8	6SYE
6JB8	6TVL
6JB8	6TVY
6JB8	6W7P
6JB8	6W8E
6JB8	6WEB
6JB8	6WEC
6JB8	6WGO
6JB8	6WRL
6JB8	6WRM
6JB8	6WX5
6JB8	6YBF
6JB8	6YBI
6JB8	6YJX
6JB8	6YOB
6JB8	6YOC
6JB8	6YOD
6JB8	6YOE
6JB8	6ZS8
6JB8	7A70
6JB8	7AC2
6JB8	7AVE
6JB8	7AVF
6JB8	7AVG
6JB8	7B9J
6JB8	7BAZ
6JB8	7BB1
6JB8	7BCU
6JB8	7BCX
6JB8	7BD0
6JB8	7BDM
6JB8	7BDZ
6JB8	7BE0
6JB8	7BE1
6JB8	7BE2
6JB8	7BEB
6JB8	7BEC
6JB8	7BHK
6JB8	7BHL
6JB8	7BHM
6JB8	7BHN
6JB8	7BMO
6JB8	7BMP
6JB8	7BMQ
6JB8	7BMR
6JB8	7BMS
6JB8	7BMT
6JB8	7BR5
6JB8	7BVM
6JB8	7BVO
6JB8	7BYO
6JB8	7BYP
6JB8	7C09
6JB8	7CDK
6JB8	7CDM
6JB8	7CDN
6JB8	7CDO
6JB8	7CDP
6JB8	7CDQ
6JB8	7CDR
6JB8	7CDS
6JB8	7CDT
6JB8	7CDU
6JB8	7CJZ
6JB8	7CQO
6JB8	7CVJ
6JB8	7CVL
6JB8	7D01
6JB8	7D02
6JB8	7D04
6JB8	7D05
6JB8	7D0W
6JB8	7DEQ
6JB8	7DER
6JB8	7DLN
6JB8	7DTB
6JB8	7DTF
6JB8	7E02
6JB8	7F26
6JB8	7FCU
6JB8	7FCW
6JB8	7FG8
6JB8	7FGU
6JB8	7FGV
6JB8	7JMU
6JB8	7KH5
6JB8	7KNK
6JB8	7L84
6JB8	7LLP
6JB8	7LN8
6JB8	7LN9
6JB8	7LOQ
6JB8	7LOR
6JB8	7LP6
6JB8	7LPL
6JB8	7LPM
6JB8	7LYZ
6JB8	7MRP
6JB8	7NJF
6JB8	7NKF
6JB8	7O2O
6JB8	7OL5
6JB8	7OL6
6JB8	7OL7
6JB8	7OL8
6JB8	7P6M
6JB8	7PNH
6JB8	7Q0T
6JB8	7Q0U
6JB8	7Q0V
6JB8	7QQ1
6JB8	7R1Q
6JB8	7RXY
6JB8	7RYD
6JB8	7RYK
6JB8	7RZ0
6JB8	7RZ1
6JB8	7RZ2
6JB8	7S27
6JB8	7S28
6JB8	7S29
6JB8	7S2A
6JB8	7S2B
6JB8	7S2C
6JB8	7S2D
6JB8	7S2E
6JB8	7S2F
6JB8	7S2G
6JB8	7S2Q
6JB8	7S2U
6JB8	7S2V
6JB8	7S2W
6JB8	7S30
6JB8	7S31
6JB8	7S32
6JB8	7S33
6JB8	7S34
6JB8	7S35
6JB8	7S4W
6JB8	7SKW
6JB8	7TUM
6JB8	7ULY
6JB8	7VEI
6JB8	7VGO
6JB8	7VGP
6JB8	7WBD
6JB8	7WBE
6JB8	7WBF
6JB8	7WKR
6JB8	7WUC
6JB8	7WXS
6JB8	7YNU
6JB8	7YNV
6JB8	7Z6J
6JB8	8A9D
6JB8	8A9R
6JB8	8AAZ
6JB8	8AJ3
6JB8	8AJ4
6JB8	8AJ5
6JB8	8B3L
6JB8	8B3T
6JB8	8B3U
6JB8	8B3V
6JB8	8BOV
6JB8	8BOY
6JB8	8BQP
6JB8	8BQQ
6JB8	8BQR
6JB8	8BQT
6JB8	8CVU
6JB8	8CVV
6JB8	8CVW
6JB8	8CW0
6JB8	8CW1
6JB8	8CW3
6JB8	8CW5
6JB8	8CW6
6JB8	8CW7
6JB8	8CW8
6JB8	8CWB
6JB8	8CWC
6JB8	8CWD
6JB8	8CWE
6JB8	8CWF
6JB8	8CWG
6JB8	8CWH
6JB8	8DCT
6JB8	8DCU
6JB8	8DCV
6JB8	8DCW
6JB8	8DYZ
6JB8	8DZ7
6JB8	8E54
6JB8	8EZO
6JB8	8EZP
6JB8	8EZU
6JB8	8EZX
6JB8	8F00
6JB8	8F0B
6JB8	8F2G
6JB8	8GMV
6JB8	8GMW
6JB8	8H3W
6JB8	8LYZ
6JB8	9LYZ
6JHT	4QPG
6JHT	4QPI
6JHT	5WTE
6JHT	5WTF
6LGW	6LGX
6OEJ	3TGT
6OEJ	4DKO
6OEJ	4DKP
6OEJ	4DKQ
6OEJ	4DKR
6OEJ	4DKU
6OEJ	4DKV
6OEJ	4DVS
6OEJ	4DVT
6OEJ	4DVV
6OEJ	4DVW
6OEJ	4DVX
6OEJ	4I54
6OEJ	4RZ8
6OEJ	5U6E
6OEJ	6ONE
6OEJ	6ONF
6OEJ	6ONH
6OEJ	6ONV
6OEJ	6OOO
6OEJ	6P9N
6OEJ	6USW
6OEJ	6UT1
6OEJ	6UTB
6OEJ	6UTD
6OEJ	8DCQ
6OEJ	8F9Z
6OEJ	8FA0
6OFI	3TGT
6OFI	4DKO
6OFI	4DKP
6OFI	4DKQ
6OFI	4DKR
6OFI	4DKU
6OFI	4DKV
6OFI	4DVS
6OFI	4DVT
6OFI	4DVV
6OFI	4DVW
6OFI	4DVX
6OFI	4I54
6OFI	4RZ8
6OFI	5U6E
6OFI	6ONE
6OFI	6ONF
6OFI	6ONH
6OFI	6ONV
6OFI	6OOO
6OFI	6P9N
6OFI	6USW
6OFI	6UT1
6OFI	6UTB
6OFI	6UTD
6OFI	8DCQ
6OFI	8F9Z
6OFI	8FA0
6ORN	4ZMJ
6ORN	6V0R
6ORN	6VFL
6ORN	6VL5
6ORN	7L7T
6ORN	7L7U
6ORN	7SC5
6OTC	4GH9
6OTC	4GHA
6OTC	4GHL
6P4B	132L
6P4B	193L
6P4B	194L
6P4B	1AKI
6P4B	1AT5
6P4B	1AT6
6P4B	1AZF
6P4B	1B0D
6P4B	1B2K
6P4B	1BGI
6P4B	1BHZ
6P4B	1BVX
6P4B	1BWH
6P4B	1BWI
6P4B	1BWJ
6P4B	1C10
6P4B	1DKJ
6P4B	1DKK
6P4B	1DPW
6P4B	1DPX
6P4B	1E8L
6P4B	1F0W
6P4B	1F10
6P4B	1FLQ
6P4B	1FLU
6P4B	1FLW
6P4B	1FLY
6P4B	1FN5
6P4B	1GWD
6P4B	1GXV
6P4B	1GXX
6P4B	1H6M
6P4B	1H87
6P4B	1HC0
6P4B	1HEL
6P4B	1HEM
6P4B	1HEN
6P4B	1HEO
6P4B	1HEP
6P4B	1HEQ
6P4B	1HER
6P4B	1HEW
6P4B	1HF4
6P4B	1HSW
6P4B	1HSX
6P4B	1IEE
6P4B	1IO5
6P4B	1IOQ
6P4B	1IOR
6P4B	1IOS
6P4B	1IOT
6P4B	1IR7
6P4B	1IR8
6P4B	1IR9
6P4B	1JA2
6P4B	1JA4
6P4B	1JA6
6P4B	1JA7
6P4B	1JIS
6P4B	1JIT
6P4B	1JIY
6P4B	1JJ0
6P4B	1JJ1
6P4B	1JJ3
6P4B	1JPO
6P4B	1KXW
6P4B	1KXX
6P4B	1KXY
6P4B	1LCN
6P4B	1LJ3
6P4B	1LJ4
6P4B	1LJE
6P4B	1LJF
6P4B	1LJG
6P4B	1LJH
6P4B	1LJI
6P4B	1LJJ
6P4B	1LJK
6P4B	1LKR
6P4B	1LKS
6P4B	1LMA
6P4B	1LPI
6P4B	1LSA
6P4B	1LSB
6P4B	1LSC
6P4B	1LSD
6P4B	1LSE
6P4B	1LSF
6P4B	1LSG
6P4B	1LSM
6P4B	1LSN
6P4B	1LSY
6P4B	1LSZ
6P4B	1LYO
6P4B	1LYS
6P4B	1LYZ
6P4B	1LZ8
6P4B	1LZ9
6P4B	1LZA
6P4B	1LZB
6P4B	1LZC
6P4B	1LZD
6P4B	1LZE
6P4B	1LZG
6P4B	1LZH
6P4B	1LZN
6P4B	1LZT
6P4B	1N4F
6P4B	1PS5
6P4B	1QIO
6P4B	1QTK
6P4B	1RCM
6P4B	1RFP
6P4B	1SF4
6P4B	1SF6
6P4B	1SF7
6P4B	1SFB
6P4B	1SFG
6P4B	1T3P
6P4B	1UC0
6P4B	1UCO
6P4B	1UIA
6P4B	1UIB
6P4B	1UIC
6P4B	1UID
6P4B	1UIE
6P4B	1UIF
6P4B	1UIG
6P4B	1UIH
6P4B	1V7S
6P4B	1V7T
6P4B	1VAT
6P4B	1VAU
6P4B	1VDP
6P4B	1VDQ
6P4B	1VDS
6P4B	1VDT
6P4B	1VED
6P4B	1W6Z
6P4B	1WTM
6P4B	1WTN
6P4B	1XEI
6P4B	1XEJ
6P4B	1XEK
6P4B	1YIK
6P4B	1YIL
6P4B	1YKX
6P4B	1YKY
6P4B	1YKZ
6P4B	1YL0
6P4B	1YL1
6P4B	1Z55
6P4B	2A6U
6P4B	2A7D
6P4B	2A7F
6P4B	2AUB
6P4B	2B5Z
6P4B	2BLX
6P4B	2BLY
6P4B	2BPU
6P4B	2C8O
6P4B	2C8P
6P4B	2CDS
6P4B	2CGI
6P4B	2D4I
6P4B	2D4J
6P4B	2D4K
6P4B	2D6B
6P4B	2D91
6P4B	2EPE
6P4B	2F2N
6P4B	2F30
6P4B	2F4A
6P4B	2F4G
6P4B	2FBB
6P4B	2G4P
6P4B	2G4Q
6P4B	2H9J
6P4B	2H9K
6P4B	2HS7
6P4B	2HS9
6P4B	2HSO
6P4B	2HTX
6P4B	2HU1
6P4B	2HU3
6P4B	2HUB
6P4B	2I6Z
6P4B	2IHL
6P4B	2LYM
6P4B	2LYO
6P4B	2LYZ
6P4B	2LZH
6P4B	2LZT
6P4B	2PC2
6P4B	2Q0M
6P4B	2VB1
6P4B	2W1L
6P4B	2W1M
6P4B	2W1X
6P4B	2W1Y
6P4B	2WAR
6P4B	2X0A
6P4B	2XBR
6P4B	2XBS
6P4B	2XJW
6P4B	2XTH
6P4B	2YBH
6P4B	2YBI
6P4B	2YBJ
6P4B	2YBL
6P4B	2YBM
6P4B	2YBN
6P4B	2YDG
6P4B	2YVB
6P4B	2Z12
6P4B	2Z18
6P4B	2Z19
6P4B	2ZQ3
6P4B	2ZQ4
6P4B	2ZYP
6P4B	3A34
6P4B	3A3Q
6P4B	3A3R
6P4B	3A8Z
6P4B	3A90
6P4B	3A91
6P4B	3A92
6P4B	3A93
6P4B	3A94
6P4B	3A95
6P4B	3A96
6P4B	3AGG
6P4B	3AGH
6P4B	3AGI
6P4B	3AJN
6P4B	3ATN
6P4B	3ATO
6P4B	3AW6
6P4B	3AW7
6P4B	3AZ4
6P4B	3AZ5
6P4B	3AZ6
6P4B	3AZ7
6P4B	3B6L
6P4B	3B72
6P4B	3E3D
6P4B	3EMS
6P4B	3EXD
6P4B	3IJU
6P4B	3IJV
6P4B	3J4G
6P4B	3J6K
6P4B	3KAM
6P4B	3LYM
6P4B	3LYO
6P4B	3LYT
6P4B	3LYZ
6P4B	3LZT
6P4B	3M3U
6P4B	3N9A
6P4B	3N9C
6P4B	3N9E
6P4B	3OJP
6P4B	3OK0
6P4B	3P4Z
6P4B	3P64
6P4B	3P65
6P4B	3P66
6P4B	3P68
6P4B	3QE8
6P4B	3QNG
6P4B	3QY4
6P4B	3RNX
6P4B	3RT5
6P4B	3RU5
6P4B	3RW8
6P4B	3RZ4
6P4B	3SP3
6P4B	3T6U
6P4B	3TMU
6P4B	3TMV
6P4B	3TMW
6P4B	3TMX
6P4B	3TXB
6P4B	3TXD
6P4B	3TXE
6P4B	3TXF
6P4B	3TXG
6P4B	3TXH
6P4B	3TXI
6P4B	3TXJ
6P4B	3TXK
6P4B	3W6A
6P4B	3WL2
6P4B	3WMK
6P4B	3WPJ
6P4B	3WPK
6P4B	3WPL
6P4B	3WU7
6P4B	3WU8
6P4B	3WU9
6P4B	3WUA
6P4B	3WUL
6P4B	3WUM
6P4B	3WUN
6P4B	3WVX
6P4B	3WVY
6P4B	3WW5
6P4B	3WW6
6P4B	3WXT
6P4B	3WXU
6P4B	3ZEK
6P4B	4A7D
6P4B	4AGA
6P4B	4AXT
6P4B	4B0D
6P4B	4B1A
6P4B	4B49
6P4B	4B4E
6P4B	4B4I
6P4B	4B4J
6P4B	4BAD
6P4B	4BAF
6P4B	4BAP
6P4B	4BS7
6P4B	4C3W
6P4B	4D9Z
6P4B	4DC4
6P4B	4DD0
6P4B	4DD1
6P4B	4DD2
6P4B	4DD3
6P4B	4DD7
6P4B	4DD9
6P4B	4DDA
6P4B	4DDB
6P4B	4DDC
6P4B	4DT3
6P4B	4E3U
6P4B	4EOF
6P4B	4ET8
6P4B	4ET9
6P4B	4ETA
6P4B	4ETB
6P4B	4ETC
6P4B	4ETD
6P4B	4ETE
6P4B	4FJR
6P4B	4G49
6P4B	4G4B
6P4B	4G4C
6P4B	4G4H
6P4B	4GCB
6P4B	4GCC
6P4B	4GCD
6P4B	4GCE
6P4B	4GCF
6P4B	4H1P
6P4B	4H8X
6P4B	4H8Y
6P4B	4H8Z
6P4B	4H90
6P4B	4H91
6P4B	4H92
6P4B	4H93
6P4B	4H94
6P4B	4H9A
6P4B	4H9B
6P4B	4H9C
6P4B	4H9E
6P4B	4H9F
6P4B	4H9H
6P4B	4H9I
6P4B	4HP0
6P4B	4HPI
6P4B	4HSF
6P4B	4HTK
6P4B	4HTN
6P4B	4HTQ
6P4B	4HV1
6P4B	4HV2
6P4B	4I8S
6P4B	4IAS
6P4B	4IAT
6P4B	4II8
6P4B	4J1A
6P4B	4J1B
6P4B	4J7V
6P4B	4KXI
6P4B	4LFP
6P4B	4LFX
6P4B	4LGK
6P4B	4LT0
6P4B	4LT1
6P4B	4LT2
6P4B	4LT3
6P4B	4LYB
6P4B	4LYC
6P4B	4LYM
6P4B	4LYO
6P4B	4LYT
6P4B	4LYZ
6P4B	4LZT
6P4B	4M4O
6P4B	4M6D
6P4B	4MR1
6P4B	4N0J
6P4B	4N5R
6P4B	4N8Z
6P4B	4N9R
6P4B	4NEB
6P4B	4NFV
6P4B	4NG1
6P4B	4NG8
6P4B	4NGI
6P4B	4NGJ
6P4B	4NGK
6P4B	4NGL
6P4B	4NGO
6P4B	4NGV
6P4B	4NGW
6P4B	4NGY
6P4B	4NGZ
6P4B	4NHI
6P4B	4NHP
6P4B	4NHQ
6P4B	4NHS
6P4B	4NHT
6P4B	4NIJ
6P4B	4NSG
6P4B	4NSH
6P4B	4NSI
6P4B	4NSJ
6P4B	4NWE
6P4B	4NWH
6P4B	4NY5
6P4B	4O34
6P4B	4OOO
6P4B	4OOT
6P4B	4OWA
6P4B	4OWB
6P4B	4OWC
6P4B	4OWE
6P4B	4OWH
6P4B	4P2E
6P4B	4PHI
6P4B	4PPO
6P4B	4PRQ
6P4B	4PRU
6P4B	4QEQ
6P4B	4QGZ
6P4B	4QY9
6P4B	4R0F
6P4B	4R6C
6P4B	4RDS
6P4B	4RLM
6P4B	4RLN
6P4B	4RW1
6P4B	4RW2
6P4B	4TUN
6P4B	4TWS
6P4B	4UWN
6P4B	4UWU
6P4B	4UWV
6P4B	4W94
6P4B	4W96
6P4B	4WG1
6P4B	4WG7
6P4B	4WL6
6P4B	4WL7
6P4B	4WLD
6P4B	4WLT
6P4B	4WLX
6P4B	4WLY
6P4B	4WM1
6P4B	4WM2
6P4B	4WM3
6P4B	4WM4
6P4B	4WM5
6P4B	4WM6
6P4B	4WMG
6P4B	4WO6
6P4B	4WO9
6P4B	4WOA
6P4B	4X3B
6P4B	4XAD
6P4B	4XEN
6P4B	4XJB
6P4B	4XJD
6P4B	4XJF
6P4B	4XJG
6P4B	4XJH
6P4B	4XJI
6P4B	4XN6
6P4B	4XYY
6P4B	4YEM
6P4B	4YEN
6P4B	4YEO
6P4B	4YM8
6P4B	4YOP
6P4B	4Z3M
6P4B	4Z41
6P4B	4Z46
6P4B	4Z98
6P4B	4ZEE
6P4B	4ZFP
6P4B	4ZIX
6P4B	5A3E
6P4B	5A3Z
6P4B	5AMY
6P4B	5APC
6P4B	5APD
6P4B	5APE
6P4B	5APF
6P4B	5B05
6P4B	5B06
6P4B	5B07
6P4B	5B1F
6P4B	5B1G
6P4B	5B59
6P4B	5B5J
6P4B	5C6I
6P4B	5C6J
6P4B	5C6L
6P4B	5D5C
6P4B	5D5F
6P4B	5DL9
6P4B	5DLA
6P4B	5DM9
6P4B	5E4P
6P4B	5E9R
6P4B	5EBH
6P4B	5F14
6P4B	5F16
6P4B	5F81
6P4B	5F9U
6P4B	5F9X
6P4B	5FCP
6P4B	5FDJ
6P4B	5FEK
6P4B	5FEL
6P4B	5FHW
6P4B	5FST
6P4B	5GWB
6P4B	5HLL
6P4B	5HMJ
6P4B	5HMV
6P4B	5HNC
6P4B	5HNL
6P4B	5HQ1
6P4B	5I4W
6P4B	5I4X
6P4B	5I4Y
6P4B	5I53
6P4B	5I54
6P4B	5I5Q
6P4B	5IDD
6P4B	5IEL
6P4B	5IHG
6P4B	5II3
6P4B	5ILC
6P4B	5ILF
6P4B	5K2K
6P4B	5K2N
6P4B	5K2P
6P4B	5K2Q
6P4B	5K2R
6P4B	5K2S
6P4B	5K7O
6P4B	5KJ9
6P4B	5KKI
6P4B	5KKJ
6P4B	5KXK
6P4B	5KXL
6P4B	5KXM
6P4B	5KXN
6P4B	5KXO
6P4B	5KXP
6P4B	5KXR
6P4B	5KXS
6P4B	5KXT
6P4B	5KXW
6P4B	5KXX
6P4B	5KXY
6P4B	5KXZ
6P4B	5KY1
6P4B	5L3H
6P4B	5L3I
6P4B	5L9J
6P4B	5LA5
6P4B	5LA8
6P4B	5LAF
6P4B	5LAG
6P4B	5LAN
6P4B	5LIN
6P4B	5LIO
6P4B	5LVG
6P4B	5LVH
6P4B	5LVI
6P4B	5LVJ
6P4B	5LXW
6P4B	5LYM
6P4B	5LYT
6P4B	5LYZ
6P4B	5M1Y
6P4B	5MJJ
6P4B	5MYY
6P4B	5NBJ
6P4B	5NE0
6P4B	5NJ1
6P4B	5NJM
6P4B	5NJP
6P4B	5NJQ
6P4B	5NJR
6P4B	5NJS
6P4B	5O4W
6P4B	5O4X
6P4B	5O6Q
6P4B	5OB6
6P4B	5OB7
6P4B	5OB8
6P4B	5OB9
6P4B	5OCV
6P4B	5OER
6P4B	5OLE
6P4B	5T3F
6P4B	5TK0
6P4B	5UVJ
6P4B	5V4G
6P4B	5V4H
6P4B	5V4I
6P4B	5WR9
6P4B	5WRA
6P4B	5WRB
6P4B	5YIN
6P4B	5YKY
6P4B	6A10
6P4B	6A4N
6P4B	6A4O
6P4B	6A4P
6P4B	6A4Q
6P4B	6ABN
6P4B	6ABZ
6P4B	6AC2
6P4B	6AD5
6P4B	6ADF
6P4B	6AEA
6P4B	6AGN
6P4B	6AGR
6P4B	6AHH
6P4B	6AHL
6P4B	6APM
6P4B	6B7U
6P4B	6B7V
6P4B	6B7W
6P4B	6BO1
6P4B	6BO2
6P4B	6BRE
6P4B	6CIW
6P4B	6D6E
6P4B	6D6F
6P4B	6D6G
6P4B	6D6H
6P4B	6F1L
6P4B	6F1M
6P4B	6F1O
6P4B	6F1P
6P4B	6F1R
6P4B	6F2I
6P4B	6F2J
6P4B	6F2K
6P4B	6F9X
6P4B	6F9Y
6P4B	6F9Z
6P4B	6FA0
6P4B	6FRO
6P4B	6FRQ
6P4B	6FSJ
6P4B	6FTR
6P4B	6G5C
6P4B	6G5V
6P4B	6G5Y
6P4B	6G8A
6P4B	6GF0
6P4B	6GNL
6P4B	6GOB
6P4B	6GOH
6P4B	6GOI
6P4B	6GOJ
6P4B	6H0K
6P4B	6H0L
6P4B	6H3B
6P4B	6H79
6P4B	6HT2
6P4B	6HU5
6P4B	6HY4
6P4B	6HY6
6P4B	6HY8
6P4B	6HYB
6P4B	6IG6
6P4B	6IRJ
6P4B	6JXP
6P4B	6JXQ
6P4B	6JZI
6P4B	6K5Q
6P4B	6K8G
6P4B	6KCB
6P4B	6KCD
6P4B	6KD1
6P4B	6LAV
6P4B	6LL3
6P4B	6LT5
6P4B	6LYT
6P4B	6LYZ
6P4B	6MQV
6P4B	6MUZ
6P4B	6MX9
6P4B	6O2H
6P4B	6P4D
6P4B	6PBB
6P4B	6PL9
6P4B	6PLA
6P4B	6PLB
6P4B	6Q88
6P4B	6Q8R
6P4B	6Q8T
6P4B	6QEA
6P4B	6QNB
6P4B	6QQ3
6P4B	6QQC
6P4B	6QQD
6P4B	6QQE
6P4B	6QQF
6P4B	6QWW
6P4B	6QWX
6P4B	6QWY
6P4B	6QWZ
6P4B	6QX0
6P4B	6QXW
6P4B	6QXX
6P4B	6QXY
6P4B	6QY0
6P4B	6QY1
6P4B	6QY2
6P4B	6QY4
6P4B	6QY5
6P4B	6RNB
6P4B	6RNC
6P4B	6RO3
6P4B	6RO5
6P4B	6RT1
6P4B	6RT3
6P4B	6RT9
6P4B	6RTA
6P4B	6RXI
6P4B	6S2N
6P4B	6S7N
6P4B	6SET
6P4B	6SEU
6P4B	6SEW
6P4B	6SEX
6P4B	6SEZ
6P4B	6SIJ
6P4B	6SIK
6P4B	6SIL
6P4B	6SIM
6P4B	6SR0
6P4B	6SR1
6P4B	6SR2
6P4B	6SR3
6P4B	6SR4
6P4B	6SR5
6P4B	6SYC
6P4B	6SYD
6P4B	6SYE
6P4B	6TVL
6P4B	6TVY
6P4B	6W7P
6P4B	6W8E
6P4B	6WEB
6P4B	6WEC
6P4B	6WGO
6P4B	6WRL
6P4B	6WRM
6P4B	6WX5
6P4B	6YBF
6P4B	6YBI
6P4B	6YJX
6P4B	6YOB
6P4B	6YOC
6P4B	6YOD
6P4B	6YOE
6P4B	6ZS8
6P4B	7A70
6P4B	7AC2
6P4B	7AVE
6P4B	7AVF
6P4B	7AVG
6P4B	7B9J
6P4B	7BAZ
6P4B	7BB1
6P4B	7BCU
6P4B	7BCX
6P4B	7BD0
6P4B	7BDM
6P4B	7BDZ
6P4B	7BE0
6P4B	7BE1
6P4B	7BE2
6P4B	7BEB
6P4B	7BEC
6P4B	7BHK
6P4B	7BHL
6P4B	7BHM
6P4B	7BHN
6P4B	7BMO
6P4B	7BMP
6P4B	7BMQ
6P4B	7BMR
6P4B	7BMS
6P4B	7BMT
6P4B	7BR5
6P4B	7BVM
6P4B	7BVO
6P4B	7BYO
6P4B	7BYP
6P4B	7C09
6P4B	7CDK
6P4B	7CDM
6P4B	7CDN
6P4B	7CDO
6P4B	7CDP
6P4B	7CDQ
6P4B	7CDR
6P4B	7CDS
6P4B	7CDT
6P4B	7CDU
6P4B	7CJZ
6P4B	7CQO
6P4B	7CVJ
6P4B	7CVL
6P4B	7D01
6P4B	7D02
6P4B	7D04
6P4B	7D05
6P4B	7D0W
6P4B	7DEQ
6P4B	7DER
6P4B	7DLN
6P4B	7DTB
6P4B	7DTF
6P4B	7E02
6P4B	7F26
6P4B	7FCU
6P4B	7FCW
6P4B	7FG8
6P4B	7FGU
6P4B	7FGV
6P4B	7JMU
6P4B	7KH5
6P4B	7KNK
6P4B	7L84
6P4B	7LLP
6P4B	7LN8
6P4B	7LN9
6P4B	7LOQ
6P4B	7LOR
6P4B	7LP6
6P4B	7LPL
6P4B	7LPM
6P4B	7LYZ
6P4B	7MRP
6P4B	7NJF
6P4B	7NKF
6P4B	7O2O
6P4B	7OL5
6P4B	7OL6
6P4B	7OL7
6P4B	7OL8
6P4B	7P6M
[truncated: 8,272 more rows]

## Sheet: bound-unbound
Complex_id	Unbound antigen id
6CXC	3RKI
6CXC	4CCF
6CXC	5EA3
6CXC	5EA4
6CXC	5EA5
6CXC	5EA6
6CXC	5EA7
6CXC	5EA8
6CXC	5KWW
6CXC	6EAD
6CXC	6EAE
6CXC	6EAF
6CXC	6EAG
6CXC	6EAH
6CXC	6EAI
6CXC	6EAJ
6CXC	6EAK
6CXC	6EAL
6CXC	6EAM
6CXC	6EAN
6CXC	6VKC
6CXC	6VKD
6CXC	6VKE
6CXC	7KQD
6DC3	3RKI
6DC3	4CCF
6DC3	5C69
6DC3	5EA3
6DC3	5EA4
6DC3	5EA5
6DC3	5EA6
6DC3	5EA7
6DC3	5EA8
6DC3	5KWW
6DC3	6EAD
6DC3	6EAE
6DC3	6EAF
6DC3	6EAG
6DC3	6EAH
6DC3	6EAI
6DC3	6EAJ
6DC3	6EAK
6DC3	6EAL
6DC3	6EAM
6DC3	6EAN
6DC3	6VKC
6DC3	6VKD
6DC3	6VKE
6DC3	7KQD
6GJQ	1XMI
6GJQ	1XMJ
6GJQ	2BBO
6GJQ	2BBS
6GJQ	2BBT
6GJQ	4WZ6
6GJQ	8EIG
6GJQ	8EJ1
6GJQ	8FZQ
6GJU	1XMI
6GJU	1XMJ
6GJU	2BBO
6GJU	2BBS
6GJU	2BBT
6GJU	4WZ6
6GJU	8EIG
6GJU	8EJ1
6GJU	8FZQ
6GK4	2PZE
6GK4	2PZF
6GK4	2PZG
6GK4	5TF7
6GK4	5TF8
6GK4	5TFA
6GK4	5TFB
6GK4	5TFC
6GK4	5TFD
6GK4	5TFF
6GK4	5TFG
6GK4	5TFI
6GK4	5TFJ
6GK4	5TGK
6GK4	6WBS
6GKD	2PZE
6GKD	2PZF
6GKD	2PZG
6GKD	5TF7
6GKD	5TF8
6GKD	5TFA
6GKD	5TFB
6GKD	5TFC
6GKD	5TFD
6GKD	5TFF
6GKD	5TFG
6GKD	5TFI
6GKD	5TFJ
6GKD	5TGK
6GKD	6WBS
6GLW	6GKS
6GLW	6GKT
6GLW	6L64
6GLW	6L67
6GLW	6L68
6GLW	6L6A
6GLW	6L6B
6GLW	6L6C
6GLW	6L6D
6GLW	6QRN
6GLX	6GKS
6GLX	6GKT
6GLX	6L64
6GLX	6L67
6GLX	6L68
6GLX	6L6A
6GLX	6L6B
6GLX	6L6C
6GLX	6L6D
6GLX	6QRN
6HHC	1ZHM
6HHC	1ZHP
6HHC	1ZHR
6HHC	1ZLR
6HHC	1ZMJ
6HHC	1ZML
6HHC	1ZMN
6HHC	1ZOM
6HHC	1ZPB
6HHC	1ZPC
6HHC	1ZPZ
6HHC	1ZRK
6HHC	1ZSJ
6HHC	1ZSK
6HHC	1ZSL
6HHC	1ZTJ
6HHC	1ZTK
6HHC	1ZTL
6HHC	2FDA
6HHC	3BG8
6HHC	3SOR
6HHC	3SOS
6HHC	4CR5
6HHC	4CR9
6HHC	4CRA
6HHC	4CRB
6HHC	4CRC
6HHC	4CRD
6HHC	4CRE
6HHC	4CRF
6HHC	4CRG
6HHC	4D76
6HHC	4D7F
6HHC	4D7G
6HHC	4NA7
6HHC	4NA8
6HHC	4TY7
6HHC	4WXI
6HHC	4X6M
6HHC	4X6O
6HHC	4X6P
6HHC	4Y8X
6HHC	4Y8Y
6HHC	4Y8Z
6HHC	5E2O
6HHC	5E2P
6HHC	5EXL
6HHC	5EXM
6HHC	5EXN
6HHC	5Q0D
6HHC	5Q0E
6HHC	5Q0G
6HHC	5Q0H
6HHC	5QCK
6HHC	5QCL
6HHC	5QCM
6HHC	5QCN
6HHC	5QQP
6HHC	5QTT
6HHC	5QTV
6HHC	5QTW
6HHC	5QTY
6HHC	5TKS
6HHC	5TKT
6HHC	5TKU
6HHC	5WB6
6HHC	6C0S
6HHC	6I58
6HHC	6TS4
6HHC	6TS5
6HHC	6TS6
6HHC	6TS7
6HHC	6USY
6HHC	6VLU
6HHC	6VLV
6HHC	6W50
6HHC	7CJ1
6HHC	7MBO
6HHC	7V0Z
6HHC	7V10
6HHC	7V11
6HHC	7V12
6HHC	7V13
6HHC	7V14
6HHC	7V15
6HHC	7V16
6HHC	7V17
6HHC	7V18
6HXW	4H1S
6HXW	4H1Y
6HXW	4H2B
6HXW	4H2F
6HXW	4H2G
6HXW	4H2I
6HXW	6S7F
6HXW	6S7H
6HXW	6TVE
6HXW	6TVG
6HXW	6TVX
6HXW	6TW0
6HXW	6TWA
6HXW	6TWF
6HXW	6XUE
6HXW	6XUG
6HXW	6XUQ
6HXW	6YE1
6HXW	6YE2
6HXW	6Z9B
6HXW	6Z9D
6HXW	7JV8
6HXW	7JV9
6HXW	7P9N
6HXW	7P9R
6HXW	7P9T
6HXW	7PA4
6HXW	7PB5
6HXW	7PBA
6HXW	7PBB
6HXW	7PBY
6HXW	7PCP
6HXW	7PD9
6HXW	7QGA
6HXW	7QGL
6HXW	7QGM
6HXW	7QGO
6IAP	1OLL
6IAP	1P6F
6IKM	3TTL
6IKM	3TTN
6ION	6IOM
6J11	5VYH
6J11	5X4R
6J11	5X59
6J11	5X5C
6J11	5X5F
6J11	6Q04
6J11	6Q05
6J11	6Q06
6J11	6Q07
6J11	7M5E
6J11	7X27
6J15	2M2D
6J15	3RRQ
6J15	6UMU
6J15	6UMV
6JHS	4QPG
6JHS	4QPI
6JHS	5WTE
6JHS	5WTF
6JJP	3RRQ
6JJP	6UMU
6JJP	6UMV
6K7O	3P2T
6KNM	7SUS
6KTR	2P23
6KYZ	2IN2
6KZ0	2IN2
6L62	3JCI
6L62	6LM3
6LBH	2YVX
6LBH	2ZY9
6LBH	4U9L
6LBH	4U9N
6LBH	4WIB
6LBH	5X9H
6LBH	8H5E
6LHQ	5ABJ
6LHQ	5C4W
6LHQ	5C8C
6LHQ	5C9A
6LHQ	6LHA
6LHQ	6LHK
6LHT	5TSK
6LXI	3B7E
6LXI	3BEQ
6LXI	3CYE
6LXI	5HUG
6LXI	6D96
6LXK	3NSS
6LXK	3TI3
6LXK	3TI4
6LXK	3TI5
6LXK	3TI6
6LXK	4B7J
6LXK	4B7M
6LXK	4B7N
6LXK	4B7Q
6LXK	4B7R
6LXK	5NWE
6LXK	5NZ4
6LXK	5NZE
6LXK	5NZF
6LXK	5NZN
6LXK	6G01
6LXK	6G02
6LXK	6HP0
6LXK	7S0I
6LXK	7U2Q
6LXK	7U2T
6LZ2	4PPJ
6LZ2	4PPK
6LZ2	4PPL
6LZ2	4TZA
6LZ2	4TZG
6LZ2	5EB6
6LZ2	5EB7
6LZ2	5EBJ
6LZ2	5EJU
6LZ2	5EXU
6LZ2	6WZN
6LZ2	7WLD
6M58	1AO6
6M58	1BJ5
6M58	1BKE
6M58	1BM0
6M58	1E78
6M58	1E7A
6M58	1E7B
6M58	1E7C
6M58	1E7E
6M58	1E7F
6M58	1E7G
6M58	1E7H
6M58	1E7I
6M58	1GNI
6M58	1GNJ
6M58	1H9Z
6M58	1HA2
6M58	1HK1
6M58	1HK2
6M58	1HK3
6M58	1HK4
6M58	1HK5
6M58	1N5U
6M58	1O9X
6M58	1UOR
6M58	2BX8
6M58	2BXA
6M58	2BXB
6M58	2BXC
6M58	2BXD
6M58	2BXE
6M58	2BXF
6M58	2BXG
6M58	2BXH
6M58	2BXI
6M58	2BXK
6M58	2BXL
6M58	2BXM
6M58	2BXN
6M58	2BXO
6M58	2BXP
6M58	2BXQ
6M58	2I2Z
6M58	2I30
6M58	2VUE
6M58	2VUF
6M58	2XSI
6M58	2XVQ
6M58	2XVU
6M58	2XVV
6M58	2XVW
6M58	2XW0
6M58	2XW1
6M58	2YDF
6M58	3A73
6M58	3B9L
6M58	3B9M
6M58	3CX9
6M58	3JQZ
6M58	3JRY
6M58	3LU6
6M58	3LU7
6M58	3LU8
6M58	3SQJ
6M58	3TDL
6M58	3UIV
6M58	4BKE
6M58	4E99
6M58	4EMX
6M58	4G03
6M58	4G04
6M58	4IW1
6M58	4IW2
6M58	4K2C
6M58	4L8U
6M58	4L9K
6M58	4L9Q
6M58	4LA0
6M58	4LB2
6M58	4LB9
6M58	4S1Y
6M58	4Z69
6M58	5GIX
6M58	5GIY
6M58	5ID7
6M58	5IFO
6M58	5IJF
6M58	5UJB
6M58	5X52
6M58	5YB1
6M58	5YOQ
6M58	5Z0B
6M58	6A7P
6M58	6EZQ
6M58	6HSC
6M58	6JE7
6M58	6L4K
6M58	6M4R
6M58	6M5D
6M58	6R7S
6M58	6WUW
6M58	6XV0
6M58	6YG9
6M58	7A9C
6M58	7AAE
6M58	7AAI
6M58	7D6J
6M58	7DJN
6M58	7DL4
6M58	7EEK
6M58	7FFR
6M58	7FFS
6M58	7JWN
6M58	7OV1
6M58	7OV5
6M58	7OV6
6M58	7QFE
6M58	7VR0
6M58	7VR9
6M58	7WKZ
6M58	7WLF
6M58	7WOJ
6M58	7WOK
6M58	7WZ9
6M58	7X7X
6M58	7Z57
6M58	8CKS
6M58	8EW4
6M58	8EW7
6M58	8EY5
6MFP	3TGT
6MFP	4DKO
6MFP	4DKP
6MFP	4DKQ
6MFP	4DKR
6MFP	4DKU
6MFP	4DKV
6MFP	4DVS
6MFP	4DVT
6MFP	4DVV
6MFP	4DVW
6MFP	4DVX
6MFP	4I54
6MFP	4RZ8
6MFP	5U6E
6MFP	6ONE
6MFP	6ONF
6MFP	6ONH
6MFP	6ONV
6MFP	6OOO
6MFP	6P9N
6MFP	6USW
6MFP	6UT1
6MFP	6UTB
6MFP	6UTD
6MFP	8DCQ
6MFP	8F9Z
6MFP	8FA0
6MG7	3TGT
6MG7	4DKO
6MG7	4DKP
6MG7	4DKQ
6MG7	4DKR
6MG7	4DKU
6MG7	4DKV
6MG7	4DVS
6MG7	4DVT
6MG7	4DVV
6MG7	4DVW
6MG7	4DVX
6MG7	4I54
6MG7	4RZ8
6MG7	5U6E
6MG7	6ONE
6MG7	6ONF
6MG7	6ONH
6MG7	6ONV
6MG7	6OOO
6MG7	6P9N
6MG7	6USW
6MG7	6UT1
6MG7	6UTB
6MG7	6UTD
6MG7	8DCQ
6MG7	8F9Z
6MG7	8FA0
6MPG	4ZMJ
6MPG	6V0R
6MPG	6VFL
6MPG	6VL5
6MPG	7L7T
6MPG	7L7U
6MPG	7SC5
6MPH	4ZMJ
6MPH	6V0R
6MPH	6VFL
6MPH	6VL5
6MPH	7L7T
6MPH	7L7U
6MPH	7SC5
6N1V	4ZMJ
6N1V	6V0R
6N1V	6VFL
6N1V	6VL5
6N1V	7L7T
6N1V	7L7U
6N1V	7SC5
6N1W	4ZMJ
6N1W	6V0R
6N1W	6VFL
6N1W	6VL5
6N1W	7L7T
6N1W	7L7U
6N1W	7SC5
6N5B	5XL2
6N5D	1HA0
6N5D	6WXB
6N5D	7QA4
6N5D	7VDF
6N5D	7ZJ6
6N5D	7ZJ7
6N5D	7ZJ8
6N5E	1HA0
6N5E	6WXB
6N5E	7QA4
6N5E	7VDF
6N5E	7ZJ6
6N5E	7ZJ7
6N5E	7ZJ8
6N6B	6BR5
6N6B	6BR6
6N81	3SEJ
6N81	3SJP
6N81	3SKB
6N81	3SLD
6N81	3SLN
6N81	4OOV
6N81	4OPS
6N81	4OPV
6N81	4X05
6N81	7K6V
6N81	7MRY
6N8D	3SEJ
6N8D	3SJP
6N8D	3SKB
6N8D	3SLD
6N8D	3SLN
6N8D	4OOV
6N8D	4OPS
6N8D	4OPV
6N8D	4X05
6N8D	7K6V
6N8D	7MRY
6NF2	4ZMJ
6NF2	6V0R
6NF2	6VFL
6NF2	6VL5
6NF2	7L7T
6NF2	7L7U
6NF2	7SC5
6NF5	4ZMJ
6NF5	6V0R
6NF5	6VFL
6NF5	6VL5
6NF5	7L7T
6NF5	7L7U
6NF5	7SC5
6NFC	4ZMJ
6NFC	6V0R
6NFC	6VFL
6NFC	6VL5
6NFC	7L7T
6NFC	7L7U
6NFC	7SC5
6NHA	1EXU
6NHA	5BXF
6NHA	6C97
6NHA	6C98
6NHA	6C99
6NMR	2JJV
6NMS	2JJV
6NMU	2JJV
6O41	1IGD
6O41	1P7E
6O41	1P7F
6O41	1PGX
6O41	2IGD
6O41	2IGH
6O41	2LUM
6O41	2N7J
6O41	2NMQ
6O41	2OED
6OAN	3RRC
6OAN	4YFS
6OAO	3RRC
6OAO	4YFS
6OBG	1BR5
6OBG	1BR6
6OBG	1IFS
6OBG	1IFT
6OBG	1IFU
6OBG	1IL3
6OBG	1IL4
6OBG	1IL5
6OBG	1IL9
6OBG	1J1M
6OBG	1OBS
6OBG	1OBT
6OBG	1RTC
6OBG	1UQ4
6OBG	1UQ5
6OBG	2P8N
6OBG	2PJO
6OBG	2R2X
6OBG	2R3D
6OBG	2VC3
6OBG	2VC4
6OBG	3EJ5
6OBG	3HIO
6OBG	3PX8
6OBG	3PX9
6OBG	3SRP
6OBG	4ESI
6OBG	4HUO
6OBG	4HUP
6OBG	4HV3
6OBG	4HV7
6OBG	4MX1
6OBG	4MX5
6OBG	4Q2V
6OBG	6URW
6OBG	6URX
6OBG	6URY
6OBG	7MLN
6OBG	7MLO
6OBG	7MLP
6OBG	7MLT
6OBG	7XZS
6OBG	7XZT
6OBG	7XZU
6OBG	7XZW
6OBG	7Y02
6OBG	7Y03
6OBG	7Y05
6OBG	7Y06
6OBG	7Y07
6OBG	7Y08
6OBG	7Y4K
6OBG	7Y4M
6OBO	1BR5
6OBO	1BR6
6OBO	1IFS
6OBO	1IFT
6OBO	1IFU
6OBO	1IL3
6OBO	1IL4
6OBO	1IL5
6OBO	1IL9
6OBO	1J1M
6OBO	1OBS
6OBO	1OBT
6OBO	1RTC
6OBO	1UQ4
6OBO	1UQ5
6OBO	2P8N
6OBO	2PJO
6OBO	2R2X
6OBO	2R3D
6OBO	2VC3
6OBO	2VC4
6OBO	3EJ5
6OBO	3HIO
6OBO	3PX8
6OBO	3PX9
6OBO	3SRP
6OBO	4ESI
6OBO	4HUO
6OBO	4HUP
6OBO	4HV3
6OBO	4HV7
6OBO	4MX1
6OBO	4MX5
6OBO	4Q2V
6OBO	6URW
6OBO	6URX
6OBO	6URY
6OBO	7MLN
6OBO	7MLO
6OBO	7MLP
6OBO	7MLT
6OBO	7XZS
6OBO	7XZT
6OBO	7XZU
6OBO	7XZW
6OBO	7Y02
6OBO	7Y03
6OBO	7Y05
6OBO	7Y06
6OBO	7Y07
6OBO	7Y08
6OBO	7Y4K
6OBO	7Y4M
6OC7	1IGD
6OC7	1P7E
6OC7	1P7F
6OC7	1PGX
6OC7	2IGD
6OC7	2IGH
6OC7	2LUM
6OC7	2N7J
6OC7	2NMQ
6OC7	2OED
6OCA	1BR5
6OCA	1BR6
6OCA	1IFS
6OCA	1IFT
6OCA	1IFU
6OCA	1IL3
6OCA	1IL4
6OCA	1IL5
6OCA	1IL9
6OCA	1J1M
6OCA	1OBS
6OCA	1OBT
6OCA	1RTC
6OCA	1UQ4
6OCA	1UQ5
6OCA	2P8N
6OCA	2PJO
6OCA	2R2X
6OCA	2R3D
6OCA	2VC3
6OCA	2VC4
6OCA	3EJ5
6OCA	3HIO
6OCA	3PX8
6OCA	3PX9
6OCA	3SRP
6OCA	4ESI
6OCA	4HUO
6OCA	4HUP
6OCA	4HV3
6OCA	4HV7
6OCA	4MX1
6OCA	4MX5
6OCA	4Q2V
6OCA	6URW
6OCA	6URX
6OCA	6URY
6OCA	7MLN
6OCA	7MLO
6OCA	7MLP
6OCA	7MLT
6OCA	7XZS
6OCA	7XZT
6OCA	7XZU
6OCA	7XZW
6OCA	7Y02
6OCA	7Y03
6OCA	7Y05
6OCA	7Y06
6OCA	7Y07
6OCA	7Y08
6OCA	7Y4K
6OCA	7Y4M
6OCD	1BR5
6OCD	1BR6
6OCD	1IFS
6OCD	1IFT
6OCD	1IFU
6OCD	1IL3
6OCD	1IL4
6OCD	1IL5
6OCD	1IL9
6OCD	1J1M
6OCD	1OBS
6OCD	1OBT
6OCD	1RTC
6OCD	1UQ4
6OCD	1UQ5
6OCD	2P8N
6OCD	2PJO
6OCD	2R2X
6OCD	2R3D
6OCD	2VC3
6OCD	2VC4
6OCD	3EJ5
6OCD	3HIO
6OCD	3PX8
6OCD	3PX9
6OCD	3SRP
6OCD	4ESI
6OCD	4HUO
6OCD	4HUP
6OCD	4HV3
6OCD	4HV7
6OCD	4MX1
6OCD	4MX5
6OCD	4Q2V
6OCD	6URW
6OCD	6URX
6OCD	6URY
6OCD	7MLN
6OCD	7MLO
6OCD	7MLP
6OCD	7MLT
6OCD	7XZS
6OCD	7XZT
6OCD	7XZU
6OCD	7XZW
6OCD	7Y02
6OCD	7Y03
6OCD	7Y05
6OCD	7Y06
6OCD	7Y07
6OCD	7Y08
6OCD	7Y4K
6OCD	7Y4M
6OEL	3BPL
6OHG	7USS
6OMG	2QRI
6OMG	2QRS
6OMG	2QRT
6OMG	3NWM
6OMG	5OQF
6OMG	5OQG
6OMG	5OQH
6OMG	5OQI
6OMG	6E1I
6OMG	6I8C
6OMG	6MP0
6OMG	6MP1
6OOR	2QRI
6OOR	2QRS
6OOR	2QRT
6OOR	3NWM
6OOR	5OQF
6OOR	5OQG
6OOR	5OQH
6OOR	5OQI
6OOR	6E1I
6OOR	6I8C
6OOR	6MP0
6OOR	6MP1
6OPA	4ZMJ
6OPA	6V0R
6OPA	6VFL
6OPA	6VL5
6OPA	7L7T
6OPA	7L7U
6OPA	7SC5
6OQ5	7N9Q
6OQ5	7N9R
6OQ6	7N9Q
6OQ6	7N9R
6OQ8	2BVL
6OQ8	2BVM
6OQ8	5UQM
6OQ8	5UQN
6OQ8	5UQT
6OQ8	7LOU
6OQ8	7LOV
6OQ8	7N9Q
6OQ8	7N9R
6ORQ	4ZMJ
6ORQ	6V0R
6ORQ	6VFL
6ORQ	6VL5
6ORQ	7L7T
6ORQ	7L7U
6ORQ	7SC5
6OSV	6OSN
6OSY	4ZMJ
6OSY	6V0R
6OSY	6VFL
6OSY	6VL5
6OSY	7L7T
6OSY	7L7U
6OSY	7SC5
6OUS	3RKI
6OUS	4CCF
6OUS	5C69
6OUS	5C6B
6OUS	5EA3
6OUS	5EA4
6OUS	5EA5
6OUS	5EA6
6OUS	5EA7
6OUS	5EA8
6OUS	5K6B
6OUS	5K6C
6OUS	5K6F
6OUS	5K6H
6OUS	5K6I
6OUS	5KWW
6OUS	6EAD
6OUS	6EAE
6OUS	6EAF
6OUS	6EAG
6OUS	6EAH
6OUS	6EAI
6OUS	6EAJ
6OUS	6EAK
6OUS	6EAL
6OUS	6EAM
6OUS	6EAN
6OUS	6VKC
6OUS	6VKD
6OUS	6VKE
6OUS	7KQD
6OY4	1A9V
6OY4	1KTJ
6OYA	6OY9
6OZ4	4ZMJ
6OZ4	6V0R
6OZ4	6VFL
6OZ4	6VL5
6OZ4	7L7T
6OZ4	7L7U
6OZ4	7SC5
6OZ9	5JQ3
6OZ9	5JQ7
6OZ9	5JQB
6OZ9	6F5U
6OZ9	6F6I
6OZ9	6F6N
6OZ9	6F6S
6OZ9	6G95
6OZ9	6G9B
6OZ9	6G9I
6OZ9	6HRO
6OZ9	6HS4
6OZ9	6NAE
6OZ9	6VKM
6OZ9	7JPH
6OZ9	7JPI
6OZ9	7LYD
6OZ9	7LYY
6OZ9	7M2D
6P3R	5DUT
6P3R	6NTF
6P3R	6PCX
6P3R	6PD3
6P3R	6PD5
6P3R	6PD6
6P3S	5DUT
6P3S	6NTF
6P3S	6PCX
6P3S	6PD3
6P3S	6PD5
6P3S	6PD6
6P67	3UP1
6P8M	5FA2
6P8N	5IDL
6P91	7PUY
6P91	7PVD
6P91	7SGD
6P95	7SGD
6P9H	3RTL
6P9H	3RUR
6PCU	2AEN
6PCU	5VX4
6PCU	5VX5
6PCU	6UT9
6PCU	7KHU
6PDX	2YP2
6PDX	2YP3
6PDX	2YP4
6PDX	2YP5
6PDX	2YP7
6PDX	2YP8
6PDX	2YP9
6PDX	4WE8
6PDX	4WE9
6PDX	4WEA
6PLH	4NZD
6PPG	1JPY
6PPG	6HGO
6PW6	4ZMJ
6PW6	6V0R
6PW6	6VFL
6PW6	6VL5
6PW6	7L7T
6PW6	7L7U
6PW6	7SC5
6PWC	2WTR
6PZE	1BJI
6PZE	1F8B
6PZE	1F8C
6PZE	1F8D
6PZE	1F8E
6PZE	1INY
6PZE	1L7F
6PZE	1L7G
6PZE	1L7H
6PZE	1MWE
6PZE	1NNA
6PZE	1NNB
6PZE	1NNC
6PZE	1XOE
6PZE	1XOG
6PZE	2B8H
6PZE	2C4A
6PZE	2C4L
6PZE	2QWA
6PZE	2QWB
6PZE	2QWC
6PZE	2QWD
6PZE	2QWE
6PZE	2QWF
6PZE	2QWG
6PZE	2QWH
6PZE	2QWI
6PZE	2QWJ
6PZE	2QWK
6PZE	3NN9
6PZE	3W09
6PZE	4DGR
6PZE	4MWJ
6PZE	4MWL
6PZE	4MWQ
6PZE	4MWR
6PZE	4MWU
6PZE	4MWV
6PZE	4MWW
6PZE	4MWX
6PZE	4MWY
6PZE	4MX0
6PZE	4NN9
6PZE	4WEG
6PZE	5JYY
6PZE	5L14
6PZE	5L15
6PZE	5L17
6PZE	5L18
6PZE	5NN9
6PZE	5W26
6PZE	5W2U
6PZE	5W2W
6PZE	5W2Y
6PZE	6CRD
6PZE	6D3B
6PZE	6HCX
6PZE	6HEB
6PZE	6HFC
6PZE	6HG0
6PZE	6MCX
6PZE	6NN9
6PZE	6PZD
6PZE	7NN9
6PZF	1BJI
6PZF	1F8B
6PZF	1F8C
6PZF	1F8D
6PZF	1F8E
6PZF	1INY
6PZF	1L7F
6PZF	1L7G
6PZF	1L7H
6PZF	1MWE
6PZF	1NNA
6PZF	1NNB
6PZF	1NNC
6PZF	1XOE
6PZF	1XOG
6PZF	2B8H
6PZF	2C4A
6PZF	2C4L
6PZF	2QWA
6PZF	2QWB
6PZF	2QWC
6PZF	2QWD
6PZF	2QWE
6PZF	2QWF
6PZF	2QWG
6PZF	2QWH
6PZF	2QWI
6PZF	2QWJ
6PZF	2QWK
6PZF	3NN9
6PZF	3W09
6PZF	4DGR
6PZF	4MWJ
6PZF	4MWL
6PZF	4MWQ
6PZF	4MWR
6PZF	4MWU
6PZF	4MWV
6PZF	4MWW
6PZF	4MWX
6PZF	4MWY
6PZF	4MX0
6PZF	4NN9
6PZF	4WEG
6PZF	5JYY
6PZF	5L14
6PZF	5L15
6PZF	5L17
6PZF	5L18
6PZF	5NN9
6PZF	5W26
6PZF	5W2U
6PZF	5W2W
6PZF	5W2Y
6PZF	6CRD
6PZF	6D3B
6PZF	6HCX
6PZF	6HEB
6PZF	6HFC
6PZF	6HG0
6PZF	6MCX
6PZF	6NN9
6PZF	6PZD
6PZF	7NN9
6PZY	1BJI
6PZY	1F8B
6PZY	1F8C
6PZY	1F8D
6PZY	1F8E
6PZY	1INY
6PZY	1L7F
6PZY	1L7G
6PZY	1L7H
6PZY	1MWE
6PZY	1NNA
6PZY	1NNB
6PZY	1NNC
6PZY	1XOE
6PZY	1XOG
6PZY	2B8H
6PZY	2C4A
6PZY	2C4L
6PZY	2QWA
6PZY	2QWB
6PZY	2QWC
6PZY	2QWD
6PZY	2QWE
6PZY	2QWF
6PZY	2QWG
6PZY	2QWH
6PZY	2QWI
6PZY	2QWJ
6PZY	2QWK
6PZY	3NN9
6PZY	3W09
6PZY	4DGR
6PZY	4MWJ
6PZY	4MWL
6PZY	4MWQ
6PZY	4MWR
6PZY	4MWU
6PZY	4MWV
6PZY	4MWW
6PZY	4MWX
6PZY	4MWY
6PZY	4MX0
6PZY	4NN9
6PZY	4WEG
6PZY	5JYY
6PZY	5L14
6PZY	5L15
6PZY	5L17
6PZY	5L18
6PZY	5NN9
6PZY	5W26
6PZY	5W2U
6PZY	5W2W
6PZY	5W2Y
6PZY	6CRD
6PZY	6D3B
6PZY	6HCX
6PZY	6HEB
6PZY	6HFC
6PZY	6HG0
6PZY	6MCX
6PZY	6NN9
6PZY	6PZD
6PZY	7NN9
6Q1Z	1BJI
6Q1Z	1F8B
6Q1Z	1F8C
6Q1Z	1F8D
6Q1Z	1F8E
6Q1Z	1INY
6Q1Z	1L7F
6Q1Z	1L7G
6Q1Z	1L7H
6Q1Z	1MWE
6Q1Z	1NNA
6Q1Z	1NNB
6Q1Z	1NNC
6Q1Z	1XOE
6Q1Z	1XOG
6Q1Z	2B8H
6Q1Z	2C4A
6Q1Z	2C4L
6Q1Z	2QWA
6Q1Z	2QWB
6Q1Z	2QWC
6Q1Z	2QWD
6Q1Z	2QWE
6Q1Z	2QWF
6Q1Z	2QWG
6Q1Z	2QWH
6Q1Z	2QWI
6Q1Z	2QWJ
6Q1Z	2QWK
6Q1Z	3NN9
6Q1Z	3W09
6Q1Z	4DGR
6Q1Z	4MWJ
6Q1Z	4MWL
6Q1Z	4MWQ
6Q1Z	4MWR
6Q1Z	4MWU
6Q1Z	4MWV
6Q1Z	4MWW
6Q1Z	4MWX
6Q1Z	4MWY
6Q1Z	4MX0
6Q1Z	4NN9
6Q1Z	4WEG
6Q1Z	5JYY
6Q1Z	5L14
6Q1Z	5L15
6Q1Z	5L17
6Q1Z	5L18
6Q1Z	5NN9
6Q1Z	5W26
6Q1Z	5W2U
6Q1Z	5W2W
6Q1Z	5W2Y
6Q1Z	6CRD
6Q1Z	6D3B
6Q1Z	6HCX
6Q1Z	6HEB
6Q1Z	6HFC
6Q1Z	6HG0
6Q1Z	6MCX
6Q1Z	6NN9
6Q1Z	6PZD
6Q1Z	7NN9
6Q20	1ING
6Q20	1INH
6Q20	1INW
6Q20	1INX
6Q20	1IVC
6Q20	1IVD
6Q20	1IVE
6Q20	1IVF
6Q20	1IVG
6Q20	1NN2
6Q20	2BAT
6Q20	3TIA
6Q20	3TIB
6Q20	3TIC
6Q20	4H52
6Q20	4H53
6Q20	4K1H
6Q20	4K1I
6Q20	4K1J
6Q20	4K1K
6Q20	5HUK
6Q20	7U4E
6Q23	3NSS
6Q23	3TI3
6Q23	3TI4
6Q23	3TI5
6Q23	3TI6
6Q23	4B7J
6Q23	4B7M
6Q23	4B7N
6Q23	4B7Q
6Q23	4B7R
6Q23	5NWE
6Q23	5NZ4
6Q23	5NZE
6Q23	5NZF
6Q23	5NZN
6Q23	6G01
6Q23	6G02
6Q23	6HP0
6Q23	7S0I
6Q23	7U2Q
6Q23	7U2T
6QD8	5JQ3
6QD8	5JQ7
6QD8	5JQB
6QD8	6F5U
6QD8	6F6I
6QD8	6F6N
6QD8	6F6S
6QD8	6G95
6QD8	6G9B
6QD8	6G9I
6QD8	6HRO
6QD8	6HS4
6QD8	6NAE
6QD8	7JPH
6QD8	7JPI
6QD8	7LYD
6QD8	7LYY
6QD8	7M2D
6QGY	4C4V
6QGY	4N75
6QGY	6FSU
6RAM	5MKK
6RAN	5MKK
6RPJ	1AH1
6RPJ	2X44
6RPJ	3OSK
6RPS	1JCZ
6RPS	1JD0
6RPS	4HT2
6RPS	4KP5
6RPS	4KP8
6RPS	4Q0L
6RPS	4QJ0
6RPS	4QJO
6RPS	4QJW
6RPS	4WW8
6RPS	5LL5
6RPS	5LL9
6RPS	5LLO
6RPS	5LLP
6RPS	5MSA
6RPS	5MSB
6RPS	6G5L
6RPS	6G7A
6RPS	6QN0
6RPS	6QNG
6RPS	6QNL
6RPS	6R6Y
6RPS	6R71
6RPS	6T5P
6RPS	6T5Q
6RPS	7PP9
6RPS	7PUU
6RPS	7PUV
6RPS	7PUW
6RQM	1AH1
6RQM	2X44
6RQM	3OSK
6RU5	2A73
6RU5	2I07
6RU5	5FO7
6RVC	6DMB
6RVC	6DMO
6RVC	6MG8
6RVC	6OEU
6RVC	7V6Y
6RVC	7V6Z
6S5A	1FC1
6S5A	1H3T
6S5A	1H3U
6S5A	1H3V
6S5A	1H3W
6S5A	1H3X
6S5A	1H3Y
6S5A	2DTS
6S5A	2QL1
6S5A	2WAH
6S5A	3AGV
6S5A	3AVE
6S5A	3C2S
6S5A	3D6G
6S5A	3DNK
6S5A	3DO3
6S5A	3FJT
6S5A	3S7G
6S5A	3V7M
6S5A	3V8C
6S5A	3V95
6S5A	4ACP
6S5A	4B7I
6S5A	4BM7
6S5A	4BSV
6S5A	4BSW
6S5A	4BYH
6S5A	4C54
6S5A	4C55
6S5A	4CDH
6S5A	4D2N
6S5A	4DZ8
6S5A	4HAF
6S5A	4HAG
6S5A	4J12
6S5A	4KU1
6S5A	4L4J
6S5A	4NQT
6S5A	4NQU
6S5A	4Q6Y
6S5A	4Q74
6S5A	4Q7D
6S5A	4QGT
6S5A	4W4N
6S5A	4WI2
6S5A	4WI3
6S5A	4WI4
6S5A	4WI5
6S5A	4WI6
6S5A	4WI7
6S5A	4WI8
6S5A	4WI9
6S5A	4X98
6S5A	4X99
6S5A	5D4Q
6S5A	5DVO
6S5A	5GSQ
6S5A	5HY9
6S5A	5HYE
6S5A	5HYF
6S5A	5HYI
6S5A	5IW3
6S5A	5IW6
6S5A	5JII
6S5A	5LG1
6S5A	5NSG
6S5A	5TPS
6S5A	5V43
6S5A	5V4E
6S5A	5VGP
6S5A	5VH5
6S5A	5VME
6S5A	5W38
6S5A	5W5L
6S5A	5W5M
6S5A	5W5N
6S5A	5WAV
6S5A	5Y56
6S5A	6BZ4
6S5A	6CHF
6S5A	6CJC
6S5A	6CJX
6S5A	6D58
6S5A	6F2Z
6S5A	6HYG
6S5A	6P6D
6S5A	6UGW
6S5A	6UGX
6S5A	6UGY
6S5A	6VSL
6S5A	6VSZ
6S5A	6X3I
6S5A	6YSC
6S5A	6YTB
6S5A	7LBL
6S5A	7LF5
6S5A	7LF9
6S5A	7LFN
6S5A	7LUS
6S5A	7Q3P
6S5A	7RHO
6S5A	7X13
6S5A	8A48
6S8J	5JQ3
6S8J	5JQ7
6S8J	5JQB
6S8J	6F5U
6S8J	6F6I
6S8J	6F6N
6S8J	6F6S
6S8J	6G95
6S8J	6G9B
6S8J	6G9I
6S8J	6HRO
6S8J	6HS4
6S8J	6NAE
6S8J	7JPH
6S8J	7JPI
6S8J	7LYD
6S8J	7LYY
6S8J	7M2D
6SGE	2FV8
6SGE	6HXU
6SNY	1L8J
6SNY	7OKS
6SNY	7OKT
6SNY	7OKU
6SNY	7OKV
6SNY	7Q5D
6ST2	1LXL
6ST2	1MAZ
6ST2	1R2D
6ST2	1R2E
6ST2	1R2G
6ST2	1R2H
6ST2	1R2I
6ST2	2B48
6ST2	2ME8
6ST2	2ME9
6ST2	2O2M
6ST2	2O2N
6ST2	3CVA
6ST2	3INQ
6ST2	3ZLR
6ST2	4C52
6ST2	4C5D
6ST2	4QVX
6ST2	4TUH
6ST2	6BF2
6ST2	6UVC
6ST2	6UVD
6ST2	6UVE
6ST2	6UVF
6ST2	6UVG
6ST2	6UVH
6ST2	6VWC
6ST2	7CA4
6ST2	7JGV
6ST2	7JGW
6ST2	7LH7
6STJ	2MHS
6STJ	3WIX
6STJ	3WIY
6STJ	4HW2
6STJ	4HW3
6STJ	4OQ5
6STJ	4OQ6
6STJ	4WGI
6STJ	4WMR
6STJ	4WMS
6STJ	4WMT
6STJ	4WMU
6STJ	4WMV
6STJ	4WMW
6STJ	4WMX
6STJ	4ZBF
6STJ	4ZBI
6STJ	5FC4
6STJ	5FDO
6STJ	5FDR
6STJ	5IEZ
6STJ	5IF4
6STJ	5KU9
6STJ	5LOF
6STJ	5VKC
6STJ	6B4L
6STJ	6B4U
6STJ	6BW2
6STJ	6BW8
6STJ	6FS1
6STJ	6FS2
6STJ	6NE5
6STJ	6O4U
6STJ	6O6F
6STJ	6O6G
6STJ	6OQB
6STJ	6OQC
6STJ	6OQD
6STJ	6OQN
6STJ	6OVC
6STJ	6P3P
6STJ	6QFQ
6STJ	6QGD
6STJ	6QXJ
6STJ	6QYK
6STJ	6QYL
6STJ	6QYN
6STJ	6QYO
6STJ	6QYP
6STJ	6QZ5
6STJ	6QZ6
6STJ	6QZ7
6STJ	6QZ8
6STJ	6QZB
6STJ	6U63
6STJ	6U64
6STJ	6U65
6STJ	6U67
6STJ	6U6F
6STJ	6UD2
6STJ	6UDI
6STJ	6UDT
6STJ	6UDU
6STJ	6UDV
6STJ	6UDX
6STJ	6UDY
6STJ	6YBG
6STJ	6YBJ
6STJ	6YBK
6STJ	6YBL
6STJ	7NB4
6STJ	7NB7
6STJ	8H7B
6T3F	5EVM
6T3J	8DPX
6T9D	1VPF
6T9D	2VPF
6T9D	3QTK
6T9D	4GLU
6T9D	4KZN
6T9E	1PDG
6T9E	4HQU
6T9E	4HQX
6TCH	1YZ5
6TCH	3T0L
6TCH	3T0M
6TCH	3U9X
6TCH	4DHM
6TCH	4DHN
6TCH	4DHO
6TCH	4DHP
6TCH	4DHQ
6TCH	4DHR
6TCH	4DHS
6TCH	4DHT
6TCH	4DHU
6TCH	5OEG
6TCH	5OEH
6TCH	5OK9
6TCH	5OKF
6TCH	5OM0
6TCH	6QDU
6TCH	6T5H
6TCH	6TLF
6TCH	6TLG
6TCH	6TM7
6TCH	6YE9
6TLC	1BG1
6TLC	3CWG
6TLC	4E68
6TLC	6NJS
6TLC	6NUQ
6TLC	6QHD
6TXZ	5F71
6TXZ	6DHB
6TXZ	7M3Y
6TXZ	7M3Z
6TXZ	7M41
6TYL	6VU8
6U02	1BJI
6U02	1F8B
6U02	1F8C
6U02	1F8D
6U02	1F8E
6U02	1INY
6U02	1L7F
6U02	1L7G
6U02	1L7H
6U02	1MWE
6U02	1NNA
6U02	1NNB
6U02	1NNC
6U02	1XOE
6U02	1XOG
6U02	2B8H
6U02	2C4A
6U02	2C4L
6U02	2QWA
6U02	2QWB
6U02	2QWC
6U02	2QWD
6U02	2QWE
6U02	2QWF
6U02	2QWG
6U02	2QWH
6U02	2QWI
6U02	2QWJ
6U02	2QWK
6U02	3NN9
6U02	3W09
6U02	4DGR
6U02	4MWJ
6U02	4MWL
6U02	4MWQ
6U02	4MWR
6U02	4MWU
6U02	4MWV
6U02	4MWW
6U02	4MWX
6U02	4MWY
6U02	4MX0
6U02	4NN9
6U02	4WEG
6U02	5JYY
6U02	5L14
6U02	5L15
6U02	5L17
6U02	5L18
6U02	5NN9
6U02	5W26
6U02	5W2U
6U02	5W2W
6U02	5W2Y
6U02	6CRD
6U02	6D3B
6U02	6HCX
6U02	6HEB
6U02	6HFC
6U02	6HG0
6U02	6MCX
6U02	6NN9
6U02	6PZD
6U02	7NN9
6U2F	2P4E
6U2F	6U26
6U2F	6U2N
6U2F	6U2P
6U2F	6U3X
6U38	2P4E
6U38	6U26
6U38	6U2N
6U38	6U2P
6U38	6U3X
6UHT	1EPW
6UHT	1F31
6UHT	1G9A
6UHT	1G9B
6UHT	1G9C
6UHT	1G9D
6UHT	1I1E
6UHT	1S0B
6UHT	1S0C
6UHT	1S0D
6UHT	1S0E
6UHT	1S0F
6UHT	1S0G
6UHT	1Z0H
6UHT	7QFQ
6UI1	3BTA
6UI1	3V0C
6UIG	6IDD
6UJ9	1JNJ
6UJ9	1LDS
6UJ9	1PY4
6UJ9	2D4D
6UJ9	2D4F
6UJ9	2F8O
6UJ9	2VB5
6UJ9	2XKS
6UJ9	2YXF
6UJ9	2Z9T
6UJ9	3CIQ
6UJ9	3DHJ
6UJ9	3DHM
6UJ9	3EKC
6UJ9	3IB4
6UJ9	3LOW
6UJ9	3MYZ
6UJ9	3MZT
6UJ9	3NA4
6UJ9	3OV6
6UJ9	3QDA
6UJ9	3TLR
6UJ9	3TM6
6UJ9	4FXL
6UJ9	4M8V
6UJ9	4ONO
6UJ9	4R9H
6UJ9	4RA3
6UJ9	4RAH
6UJ9	4RMQ
6UJ9	4RMR
6UJ9	4RMS
6UJ9	4RMT
6UJ9	4RMU
6UJ9	4RMV
6UJ9	4RMW
6UJ9	5CFH
6UJ9	5CKA
6UJ9	5CKG
6UJ9	5CS7
6UJ9	5CSB
6UJ9	5CSG
6UJ9	6APN
6UJ9	6M1B
6UJ9	7NMC
6UJ9	7NMO
6UJ9	7NMR
6UJ9	7NMT
6UJ9	7NMV
6UJ9	7NMY
6UJ9	7NN5
6UJ9	8A7Q
6UJ9	8A7T
6UKT	6VU8
6UL4	1EPW
6UL4	1F31
6UL4	1G9A
6UL4	1G9B
6UL4	1G9C
6UL4	1G9D
6UL4	1I1E
6UL4	1S0B
6UL4	1S0C
6UL4	1S0D
6UL4	1S0E
6UL4	1S0F
6UL4	1S0G
6UL4	1Z0H
6UL4	7QFQ
6UL6	3BTA
6UL6	3V0C
6UMX	5NTU
6UMX	5NXS
6UQR	1FP5
6UQR	1O0V
6UQR	2WQR
6UQR	3H9Y
6UQR	3H9Z
6UQR	3HA0
6UQR	4GT7
6UQR	5LGJ
6UQR	5MOI
6UQR	5MOJ
6UQR	5MOK
6UQR	5MOL
6URM	7KNA
6USF	6UR8
6UTE	1S6N
6UTE	2HG0
6UTE	2I69
6UTE	2OF6
6UTE	2P5P
6UTE	3J0B
6UTE	7E4K
6UYE	5JQ3
6UYE	5JQ7
6UYE	5JQB
6UYE	6F5U
6UYE	6F6I
6UYE	6F6N
6UYE	6F6S
6UYE	6G95
6UYE	6G9B
6UYE	6G9I
6UYE	6HRO
6UYE	6HS4
6UYE	6NAE
6UYE	6VKM
6UYE	7JPH
6UYE	7JPI
6UYE	7LYD
6UYE	7LYY
6UYE	7M2D
6V4N	1A4G
6V4N	1A4Q
6V4N	1NSB
6V4N	1NSC
6V4N	1NSD
6V4N	3K36
6V4N	3K37
6V4N	3K38
6V4N	3K39
6V4N	3K3A
6V4N	4CPL
6V4N	4CPM
6V4N	4CPN
6V4N	4CPO
6V4N	4CPY
6V4N	4CPZ
6V4O	1A4G
6V4O	1A4Q
6V4O	1NSB
6V4O	1NSC
6V4O	1NSD
6V4O	3K36
6V4O	3K37
6V4O	3K38
6V4O	3K39
6V4O	3K3A
6V4O	4CPL
6V4O	4CPM
6V4O	4CPN
6V4O	4CPO
6V4O	4CPY
6V4O	4CPZ
6V4P	3FCS
6V4P	4CAK
6V7Y	1JNJ
6V7Y	1LDS
6V7Y	1PY4
6V7Y	2D4D
6V7Y	2D4F
6V7Y	2F8O
6V7Y	2VB5
6V7Y	2XKS
6V7Y	2XKU
6V7Y	2YXF
6V7Y	2Z9T
6V7Y	3CIQ
6V7Y	3DHJ
6V7Y	3DHM
6V7Y	3EKC
6V7Y	3IB4
6V7Y	3LOW
6V7Y	3MYZ
6V7Y	3MZT
6V7Y	3NA4
6V7Y	3OV6
6V7Y	3QDA
6V7Y	3S6C
6V7Y	3TLR
6V7Y	3TM6
6V7Y	4FXL
6V7Y	4M8V
6V7Y	4ONO
6V7Y	4R9H
6V7Y	4RA3
6V7Y	4RAH
6V7Y	4RMQ
6V7Y	4RMR
6V7Y	4RMS
6V7Y	4RMT
6V7Y	4RMU
6V7Y	4RMV
6V7Y	4RMW
6V7Y	5CFH
6V7Y	5CKA
6V7Y	5CKG
6V7Y	5CS7
6V7Y	5CSB
6V7Y	5CSG
6V7Y	6APN
6V7Y	6M1B
6V7Y	7AFV
6V7Y	7NMC
6V7Y	7NMO
6V7Y	7NMR
6V7Y	7NMT
6V7Y	7NMV
6V7Y	7NMY
6V7Y	7NN5
6V7Y	8A7O
6V7Y	8A7P
6V7Y	8A7Q
6V7Y	8A7T
6V7Z	1JNJ
6V7Z	1LDS
6V7Z	1PY4
6V7Z	2D4D
6V7Z	2D4F
6V7Z	2F8O
6V7Z	2VB5
6V7Z	2XKS
6V7Z	2XKU
6V7Z	2YXF
6V7Z	2Z9T
6V7Z	3CIQ
6V7Z	3DHJ
6V7Z	3DHM
6V7Z	3EKC
6V7Z	3IB4
6V7Z	3LOW
6V7Z	3MYZ
6V7Z	3MZT
6V7Z	3NA4
6V7Z	3OV6
6V7Z	3QDA
6V7Z	3S6C
6V7Z	3TLR
6V7Z	3TM6
6V7Z	4FXL
6V7Z	4M8V
6V7Z	4ONO
6V7Z	4R9H
6V7Z	4RA3
6V7Z	4RAH
6V7Z	4RMQ
6V7Z	4RMR
6V7Z	4RMS
6V7Z	4RMT
6V7Z	4RMU
6V7Z	4RMV
6V7Z	4RMW
6V7Z	5CFH
6V7Z	5CKA
6V7Z	5CKG
6V7Z	5CS7
6V7Z	5CSB
[truncated: 71,624 more rows]

## Sheet: unbound-bound
Complex_id	Unbound antibody id
6HGA	6HGU
6JOD	5XLI
6K64	3LRG
6K65	1P4I
6K67	3LRG
6K69	3LRG
6K6A	3LRG
6K6B	3LRG
6KO5	6KS2
6KX1	6KX0
6LRA	7FGK
6NC3	5I8E
6NIJ	3U1S
6O3G	6O3D
6O3J	6O3D
6O3L	6O3K
6O3L	6O3U
6O8D	6O89
6OLP	4NUG
6OLP	4NUJ
6OPO	1RZ8
6OPQ	1RZ8
6P65	6PEH
6PE8	6PE7
6PE9	6PE7
6Q18	6Q19
6Q18	6Q1A
6Q18	6Q1E
6Q18	6Q1G
6Q18	6Q1K
6QNO	6QNK
6SC9	6T2J
6SWR	7OMT
6U0N	1RZF
6U1N	2R8S
6U1N	4KZD
6U1N	4KZE
6U1N	5VZ1
6U1N	6B6Z
6U1N	6DB8
6U1N	6DB9
6U1N	6U8D
6U1N	6U8K
6U1N	7MLX
6U1N	7VMZ
6U51	6U50
6U52	6U50
6U8C	5E08
6U8C	6MWN
6U8C	6XJQ
6U8C	6XJW
6U8C	6XJY
6U8C	6XJZ
6UCE	5I8E
6UCF	5I8E
6UMG	6UMH
6UMG	6UMI
6UMG	6UMJ
6UYD	6MEF
6UYF	6WOS
6UYM	6MEF
6VI1	6VI2
6VTW	3QQ9
6VY2	6VU2
6W2C	5I66
6WBV	6W4V
6WGL	6WG8
6WGL	6WGB
6WGL	6WGJ
6WGL	6WGK
6WN4	6WT3
6X58	5JNY
6X58	7MF7
6X58	7MF8
6X58	7MF9
6X58	7MFA
6X58	7MFB
6XMI	6VI2
6XSN	6U3Z
6ZJG	5OD0
7AEJ	4B50
7C94	7C95
7CEB	5XCX
7CQD	4YNY
7D5Q	6KSN
7DAA	7D9Z
7DCE	7D9Z
7DNE	5LE4
7DNE	5LE6
7DNE	5LEB
7DNE	5LW2
7DNE	6Z4Q
7DNE	6Z4S
7DNE	6Z66
7DNE	6Z8N
7DNE	6ZA8
7DNE	6ZIN
7DNE	7B6W
7EKB	4XBG
7EKB	4XBP
7EKB	4XCC
7EKB	4XCE
7EKB	4XCN
7EKB	4XCY
7EKB	5CIP
7EKK	4XBG
7EKK	4XBP
7EKK	4XCC
7EKK	4XCE
7EKK	4XCN
7EKK	4XCY
7EKK	5CIP
7FGJ	7FGK
7FGL	7FGK
7FGR	7FGK
7JTI	1GIG
7KEJ	7KFG
7LOK	1RZ8
7LX3	4JY5
7LXN	4JY5
7MN8	1FVD
7MN8	1FVE
7MN8	4UB0
7MN8	5TDN
7MN8	5TDO
7MN8	5TDP
7MN8	5XHF
7MN8	5XHG
7MN8	6BHZ
7MN8	6BI0
7MN8	6BI2
7MN8	6MH2
7MN8	6MXR
7MN8	6MXS
7MN8	6MY4
7MN8	6MY5
7MN8	7PKL
7MN8	7T97
7MN8	7T98
7MN8	7T99
7N05	7N04
7N08	1DFB
7N08	7N07
7NJZ	4S2S
7NJZ	6SHG
7NOZ	6RU3
7NW3	4S2S
7NW3	6SHG
7NWL	5XCX
7O7F	6QNK
7PBZ	6XV8
7PBZ	6XVI
7PC0	6XV8
7PC0	6XVI
7PQQ	6XUX
7Q6Z	6XUX
7R73	2XA3
7RDW	5TFS
7RDW	5TGB
7RPU	7RPT
7SSC	3EYQ
7SSC	3F12
7T92	2R8S
7TPJ	2R8S
7TUG	7TUH
7TXT	6D9G
7UDS	7S8G
7UYM	7UYL
7V4W	7V3Q
7V64	7V3Q
7V7K	7V3Q
7VTJ	7FGK
8AS0	5I19
8D5C	8D54
8DIM	4EVN
8DIU	4EVN
8DVD	3U1S
8GV5	7WVI
8GV5	8GV4
